# Supplementary material for: Effects of a Family-Based Childhood Obesity Treatment Program on Parental Weight Status
Source: PLoS One. 2016 Aug 25;11(8):e0161921. doi: 10.1371/journal.pone.0161921 (PMC4999172; doi:10.1371/journal.pone.0161921)
Supplement: S2 File — (XLSX) [file pone.0161921.s004.xlsx]

## Sheet: Ark1
sex	Age_at_inclusion	first_zBMI	last_zBMI	difdates	delta_zBMI	Dismissed_at_parent_followup	social_class	lives_with	father_height_m	father_weight	dad_start_BMI	mother_height_m	mother_weight	mom_start_BMI	mom_ow	dad_ow	parent_treatment_time	mom_end_height	mom_end_weight	mom_end_BMI	Mom_delta_bmi	dad_end_height	Dad_end_weight	dad_end_BMI	Dad_delta_BMI	mom_included	dad_included	Visits_total
2	5.5	2.77394	3.19326	2221	0.419323	2	3	1	1.7	90	31.1419	1.64	98	36.4366	1	1	2041	1.64	92	34.2058	-2.23081	1.72	103	34.8161	3.67425	1	1	36
1	15.9	4.14464	3.98442	721	-0.160219	1	2	1	1.94	126	33.4786	1.64	95	35.3212	1	1	2078	1.66	112	40.6445	5.32327	1.96	115	29.9354	-3.54314	1	1	28
1	7.7	3.00522	2.91376	2118	-0.0914597	2	2	1	1.94	102	27.1017	1.6	90	35.1562	1	1	1958	1.6	86	33.5938	-1.5625	1.94	104	27.6331	0.531406	1	1	52
1	11.4	3.87043	4.15262	1832	0.282186			2	1.75	115	37.551	1.62	81	30.8642	1	1										2	2	52
2	7.7	3.70569	3.33637	1293	-0.369311	1	4		1.86	136	39.3109	1.7	70	24.2215	2	1	1967	1.73	101	33.7465	9.52508	1.86	136	39.3109	0	1	1	14
1	11.7	3.40851	3.41271	272	0.00419885	1	3	1	1.8	90	27.7778	1.58	58	23.2335	2	1	1954	1.58	61	24.4352	1.20173	1.76	96	30.9917	3.21396	1	1	7
1	9.6	4.40374	4.33392	196	-0.0698191		4		1.75	115	37.551	1.72	120	40.5625	1	1										2	2	11
1	13.9	2.80418	2.80917	245	0.00499165			1	1.8	120	37.037	1.64	80	29.7442	1	1										2	2	11
2	13	2.73885	2.52903	381	-0.209814	1		1	1.9	95	26.3158	1.77	78	24.8971	2	1	1946	1.76	82	26.4721	1.57505	1.89	95	26.595	0.279211	1	1	13
2	8.7	3.35864	3.05456	1824	-0.304082	1		2	1.95	130	34.188	1.54	70	29.5159	1	1	1856	1.54	80	33.7325	4.21656					1	2	24
1	12.3	3.40572	2.07022	1415	-1.33549		4	1	1.82	92	27.7744	1.69	74	25.9095	1	1										2	2	44
2	4.6	4.37626	3.06986	2542	-1.3064	2	3	1	1.78	120	37.874	1.75	76	24.8163	2	1	1190	1.75	82	26.7755	1.95918	1.78	126	39.7677	1.8937	1	1	28
2	3.9	3.23317	3.18896	2453	-0.0442098	2	3	2	1.7	105	36.3322	1.67	53	19.0039	2	1	1862	1.67	70	25.0995	6.09559	1.7	113	39.1003	2.76817	1	1	29
2	6.5	2.09753	1.53231	1745	-0.56522	1		1	1.8	82	25.3086	1.45	69	32.8181	1	1	1913					1.78				2	2	16
2	5.3	2.58982	0.910265	2134	-1.67955	2	2	1	1.85	85	24.8356	1.78	65	20.5151	2	2	1943	1.78	67	21.1463	0.631233	1.85	85	24.8356	0	1	1	13
2	11.2	2.58357	2.57386	1106	-0.00970804		3	1	1.83	82	24.4857	1.63	72	27.0993	1	2										2	2	30
1	14.6	3.14796	3.04085	280	-0.10711		5	2	1.8			1.54	50	21.0828	2											2	2	4
1	15.7	2.84651	2.88799	1215	0.0414886	1	3	1	1.76	102	32.9287	1.65	84	30.854	1	1	1873	1.68	94	33.305	2.45099	1.76	95	30.6689	-2.25981	1	1	23
2	14.9	3.3741	3.23289	519	-0.141205		2	1	1.72	110	37.1823	1.65	63	23.1405	2	1										2	2	10
2	10	2.06913	2.04513	42	-0.0239999	1	5	2	1.76	86	27.7634	1.64	75	27.8852	1	1	1873	1.68	80	28.3447	0.459484					1	2	4
1	5.2	3.19193	2.07685	865	-1.11508	1	3	1	1.79	89	27.7769	1.69	67	23.4586	2	1	1814	1.68	55	19.487	-3.9716	1.79	85	26.5285	-1.2484	1	1	14
1	10.8	2.37221	2.41878	44	0.0465633		4	2	1.78	75	23.6713	1.68	84	29.7619	1	2										2	2	10
1	7.3	4.7826	4.25567	598	-0.526921	1	3	2	1.75	120	39.1837	1.7	92	31.8339	1	1	1872	1.67	92	32.9879	1.15401					1	2	13
2	15.5	4.01597	3.74487	2161	-0.271099	2	5	1	1.75	93	30.3673	1.56	109	44.7896	1	1	1900	1.56	108	44.3787	-0.410914	1.76	101	32.6059	2.23854	1	1	76
2	8.8	2.30704	2.11875	251	-0.188294	1	3	1	1.72	80	27.0416	1.68	65	23.03	2	1	1079	1.68	67	23.7387	0.708617	1.75	79	25.7959	-1.24573	1	1	10
2	7.6	2.34065	2.19945	315	-0.141202	1	4	2	1.9	105	29.0859	1.67	170	60.9559	1	1	1869	1.67	88	31.5537	-29.4023	1.9	115	31.856	2.77008	1	1	9
1	15.7	3.23176	3.23581	239	0.00404342	1	3	1	1.85	85	24.8356	1.72	70	23.6614	2	2	1076	1.72				1.86				2	2	10
2	14.8	3.25955	3.17589	746	-0.0836526	1	5	2	1.7	80	27.6817	1.64	76	28.257	1	1	1866	1.64	69	25.6544	-2.60262					1	2	33
1	14.7	3.24881	1.61938	1204	-1.62942	1	3	1	1.84	105	31.0137	1.53	72	30.7574	1	1	1988					1.85	104	30.3871	-0.626561	2	1	22
2	9.1	3.20723	1.77796	533	-1.42927		4	1	1.82	104	31.3972	1.85	110	32.1402	1	1										2	2	29
2	14.3	2.93663	3.03891	200	0.102278		4		1.83	95	28.3675	1.54	65	27.4077	1	1										2	2	13
1	12.4	3.43112	3.64445	587	0.21333	1	5	1	1.88	170	48.0987	1.8	130	40.1235	1	1	1131	1.81	125	38.1551	-1.96833	1.88	200	56.5867	8.488	1	1	14
1	12.1	3.66728	3.85531	1987	0.188033	2	4	2	1.63	65	24.4646	1.67	89	31.9122	1	2	1862	1.67	82	29.4023	-2.50995	1.63	65	24.4646	0	1	1	65
1	16.9	3.94833	3.83348	232	-0.114852		3	2	1.83	110	32.8466	1.66	65	23.5883	2	1										2	2	9
1	13.7	3.23119	4.28725	1771	1.05605	1	2	1	2	120	30	1.68	108	38.2653	1	1	1890	1.67	104	37.2907	-0.974618	1.99	150	37.8778	7.87783	1	1	28
2	12.4	2.50959	2.32153	1957	-0.188063	2	1	1	1.73	100	33.4124	1.73	140	46.7774	1	1	1128	1.73	135	45.1068	-1.67062	1.73	97	32.41	-1.00237	1	1	34
2	10.8	2.71172	2.38631	315	-0.325415		4	1	1.75	85	27.7551	1.78	88	27.7743	1	1										2	2	8
2	14.3	2.45669	2.01329	665	-0.443396	1	3	1	1.74	95	31.378	1.64	70	26.0262	1	1	1852	1.64	62	23.0518	-2.97442					1	2	14
2	10.6	2.31553	2.1564	247	-0.159131		3	1	1.81	84	25.6402	1.63	84	31.6158	1	1										2	2	3
1	7.9	4.86719	3.75252	1127	-1.11467	1	2	1	1.75	110	35.9184	1.67	86.9	31.1592	1	1	1851	1.67	92	32.9879	1.82868	1.76	103	33.2515	-2.66682	1	1	13
2	12.1	3.26361	3.1128	292	-0.150814	1		1	1.72	90	30.4218	1.68	99	35.0765	1	1	1850	1.68	99	35.0765	0					1	2	11
2	13.7	2.99702	3.04232	1135	0.0452978	1		1	1.77	97	30.9617	1.61	91	35.1067	1	1	1779	1.62	65	24.7676	-10.3391	1.8	100	30.8642	-0.0975312	1	1	19
2	12.9	3.81574	3.80838	571	-0.00735664	1	3	1	1.795	90	27.9327	1.72	111	37.5203	1	1	1107	1.72	105	35.4922	-2.02812					1	2	56
2	9.2	2.84512	2.21629	2321	-0.628828	2	2	1	1.86	88	25.4365	1.68	65	23.03	2	1	1779	1.68	72	25.5102	2.48016	1.86	98	28.327	2.89051	1	1	50
1	6.2	4.25406	2.9375	1474	-1.31656	1	4	1	1.91	104	28.508	1.65	75	27.5482	1	1	1838	1.66	70	25.4028	-2.14539	1.9	110	30.4709	1.96292	1	1	17
2	6.8	2.68022	2.72578	1959	0.0455675	2	2	1	1.85	70	20.4529	1.75	70	22.8571	2	2	1958	1.75	73	23.8367	0.979592	1.86	72	20.8117	0.358769	1	1	36
1	15.6	2.77242	3.13158	864	0.359158	1	2	1	1.83	76	22.694	1.83	85	25.3815	1	2	1772	1.82	72	21.7365	-3.64496	1.8	76	23.4568	0.762771	1	1	22
1	12.7	3.75879	3.88216	774	0.123371		5	3	1.75	82	26.7755	1.74	120	39.6354	1	1										2	2	15
2	10.5	3.22376	3.02994	372	-0.193822	1	4	1	1.66	84	30.4834	1.65	94	34.5271	1	1	1831	1.6	82	32.0312	-2.49584					1	2	11
2	14.1	2.75721	2.16215	567	-0.595063			2	1.83	86	25.6801		72			1										2	2	7
1	11.6	2.90324	2.87013	1292	-0.0331168	1	3	2	1.75	75	24.4898	1.63	62	23.3355	2	2	1827	1.63	61	22.9591	-0.376378					1	2	15
2	15.5	3.43447	3.48184	1071	0.0473717	1	4	1	1.75	89	29.0612	1.6	70	27.3438	1	1	1817	1.58	80	32.0461	4.7024					1	2	16
2	12.2	2.22803	1.39666	947	-0.831365		5	1	1.65	75	27.5482	1.6	65	25.3906	1	1										2	2	22
2	11.3	3.33809	3.08849	1328	-0.249605	1	2	2	1.78	75	23.6713	1.6	60	23.4375	2	2	1815									2	2	26
1	9.9	3.49671	3.00092	369	-0.495787		4	2	1.86	117	33.8189	1.74	75	24.7721	2	1										2	2	11
1	7.2	4.39064	3.95836	2382	-0.432281	2	2	1	1.75	117	38.2041	1.65	114	41.8733	1	1	1756	1.65	76	27.9155	-13.9578	1.75	122	39.8367	1.63265	1	1	43
1	14.4	2.24248	1.89539	1505	-0.347091	1	4	2	1.68	90	31.8878	1.67	102	36.5736	1	1	1813	1.7								2	2	20
2	6.8	2.67483	2.7316	357	0.0567781	1	4	1	1.75	75	24.4898	1.7	116	40.1384	1	2	1813	1.7	120	41.5225	1.38408	1.7	75	25.9516	1.46176	1	1	14
2	15.1	2.11545	2.13693	679	0.0214788		4	1	1.591	54	21.3331	1.501	53	23.5242	2	2										2	2	23
2	10.4	2.02674	2.37651	1302	0.349764	1	4	1	1.75	75	24.4898	1.63	79.5	29.9221	1	2	1810	1.63	78	29.3575	-0.564568					1	2	34
2	10.3	2.08879	1.11272	1786	-0.976067	2	1	1	1.81	105	32.0503	1.72	74	25.0135	1	1	1751					1.82	102	30.7934	-1.25692	2	1	27
2	9.1	3.7096	2.34831	553	-1.36129	1	3	2	1.82	150	45.2844	1.61	75	28.9341	1	1	1810	1.58				1.8				2	2	19
2	14.4	3.67518	3.72861	1067	0.0534312		4	2	1.83	85	25.3815	1.7	108	37.3702	1	1										2	2	35
1	12.1	3.08596	2.99639	224	-0.0895602	1	4	2	1.94	85	22.5848	1.56	56	23.0112	2	2	1809									2	2	8
2	9.1	2.95691	2.73023	508	-0.226681	1	1	1	1.8	78	24.0741	1.67	85	30.478	1	2	1796	1.72	83	28.0557	-2.42226	1.77	75	23.9395	-0.134593	1	1	11
1	10	4.11266	3.61047	2108	-0.502183	2	2	2	1.89	89	24.9153	1.62	89	33.9125	1	2	1736	1.63	98	36.8851	2.97258	1.87	92	26.309	1.3937	1	1	29
2	6.1	3.65129	3.11344	311	-0.537847		5	2	1.91	81	22.2033	1.8	81	25	1	2										2	2	12
2	11.8	2.73441	1.57365	1776	-1.16076	2	4	1	1.7	90	31.1419	1.65	75	27.5482	1	1	1733	1.68	70	24.8016	-2.74662	1.73	89	29.737	-1.40482	1	1	18
1	16.7	3.05631	2.9219	1096	-0.134416	1	4	2	1.85	80	23.3747	1.61	62	23.9188	2	2	1789	1.65	65	23.8751	-0.0437155	1.88	90	25.464	2.08928	1	1	15
2	8.8	3.05711	3.21466	1232	0.157555	1	3	1	1.75	100	32.6531	1.75	86	28.0816	1	1	1730	1.72	80	27.0416	-1.03999	1.77	105	33.5153	0.862212	1	1	31
1	8.7	4.52884	3.46027	1082	-1.06857		4	1	1.75	128	41.7959	1.62	68	25.9107	1	1										2	2	20
2	16.7	3.35967	4.09909	1820	0.739423	1	4	2	1.7	85	29.4118	1.78	105	33.1398	1	1	1877	1.76	95	30.6689	-2.47085					1	2	60
2	15.6	3.0222	3.01025	1688	-0.0119489	1	3	1	1.75	82	26.7755	1.7	70	24.2215	2	1	1723	1.7	70	24.2215	0	1.78	82	25.8806	-0.89494	1	1	45
2	14.7	2.37552	3.03757	1127	0.662051	1	1	1	1.79	95	29.6495	1.68	86	30.4705	1	1	1782					1.77	96	30.6425	0.993024	2	1	22
1	13.2	3.26457	3.10452	284	-0.160052		4	4	1.85	85	24.8356	1.73	63	21.0498	2	2										2	2	8
1	12.6	4.62387	4.58333	70	-0.0405385			1	1.85	110	32.1402	1.68	73	25.8645	1	1										2	2	11
2	7.6	3.93621	3.33868	1653	-0.597534	1	3	2	1.7	65	22.4913	1.635	83	31.0486	1	2	1813	1.63	72	27.0993	-3.94939					1	2	19
2	15.1	2.75736	2.73455	364	-0.022808	1	2	1	1.7	70	24.2215	1.51	67	29.3847	1	2	1781	1.55	65	27.0552	-2.32953	1.75	70	22.8571	-1.36431	1	1	10
2	11.1	3.23422	3.12443	2383	-0.109792		5	7	1.83	62	18.5135	1.65	100	36.7309	1	2										2	2	65
1	5.9	3.9958	3.81735	2347	-0.178444	2	2	2	1.75	90	29.3878	1.73	90	30.0712	1	1	1781	1.72	87	29.4078	-0.66338	1.75				1	2	38
2	14.8	2.35165	2.38187	318	0.0302216	1	2	1	1.8	97	29.9383	1.62	75	28.578	1	1	1775	1.63	88	33.1213	4.54335	1.8	70	21.6049	-8.33333	1	1	15
2	14	2.22708	2.24236	123	0.0152778		5	2	1.93	93	24.9671	1.68	78	27.6361	1	2										2	2	10
2	11.5	3.13217	3.24007	694	0.107898			1	1.75	95	31.0204	1.59	63	24.9199	2	1										2	2	13
2	12.9	2.86608	3.16209	568	0.296013		4	1	1.98	118	30.099	1.73	90	30.0712	1	1										2	2	17
1	8.7	2.7804	1.94818	2010	-0.832227	2	5	2	1.84	92	27.1739	1.67	53	19.0039	2	1	1684	1.67	51	18.2868	-0.717129					1	2	39
2	8.5	2.50169	1.67612	1800	-0.825564	1	1	2	1.78	110	34.7178	1.68	65	23.03	2	1	1805	1.65	56	20.5693	-2.46072	1.78	100	31.5617	-3.15617	1	1	22
2	15.2	3.32317	3.0004	472	-0.322776	1	5	2	1.8	95	29.321	1.51	76	33.3319	1	1	1767	1.51	70	30.7004	-2.63146	1.78	73	23.04	-6.28097	1	1	8
1	11.9	1.90235	1.63157	910	-0.270783	1	3	1	1.76	81	26.1493	1.72	72	24.3375	2	1	1767	1.76	85	27.4406	3.10312	1.77	77	24.5779	-1.57141	1	1	10
2	10.2	2.98743	3.01993	528	0.0324991		5	2	1.7	105	36.3322	1.68	88	31.1791	1	1										2	2	12
1	11.4	1.82351	1.96433	873	0.140818		3	1	1.84	75	22.1526	1.73	80	26.7299	1	2										2	2	15
2	10.8	2.32014	1.57075	1077	-0.749389	1	2	1	1.82	75	22.6422	1.68	130	46.0601	1	2	1766									2	2	23
2	9.7	2.23108	2.31138	1696	0.0803022	1	3	2	1.82	110	33.2085	1.58	74	29.6427	1	1	1707	1.59	72	28.4799	-1.1628	1.84	120	35.4442	2.23568	1	1	41
2	12.7	3.45362	3.38896	154	-0.0646582	1	3	2	1.84	100	29.5369	1.66	68	24.677	2	1	969	1.66	65	23.5883	-1.08869					1	2	12
1	12	2.67003	1.43084	1416	-1.23919		2	2	1.78	100	31.5617	1.78	110	34.7178	1	1										2	2	21
2	15.1	3.30495	3.61242	1759	0.307463	2	3	1	1.72	67	22.6474	1.66	77	27.9431	1	2	1694	1.66	78	28.306	0.362897	1.72	69	23.3234	0.676041	1	1	45
1	14.4	3.31229	3.59323	1036	0.280942	1	2	1	1.75	70	22.8571	1.63	177	66.619	1	2	1753	1.63	76	28.6048	-38.0142					1	2	18
2	13.7	2.46902	3.01461	1639	0.545586		4	4	1.81	100	30.5241	1.62	89	33.9125	1	1										2	2	15
1	12.3	3.86048	3.53448	1497	-0.326003	1	3	1	1.85	115	33.6012	1.75	87	28.4082	1	1	1694	1.75	86	28.0816	-0.326531					1	2	35
2	10.6	2.42292	1.9326	993	-0.490321	1	3	2	1.8	70	21.6049	1.62	77	29.34	1	2	1753	1.62				1.78				2	2	17
1	13.9	2.56816	1.89894	485	-0.669222	1	3	1	1.94	110	29.2273	1.6	62	24.2188	2	1	1752	1.6	56	21.875	-2.34375	1.92	98	26.5842	-2.64313	1	1	11
2	11.5	4.23808	4.06115	91	-0.17693		4	2	1.75	70	22.8571	1.64	110	40.8983	1	2										2	2	14
1	11	2.2	0.824666	378	-1.37534			1	1.77	75	23.9395	1.65	85	31.2213	1	2										2	2	3
1	10.9	2.70399	0.653431	2304	-2.05056	2	3	1	1.6	98	38.2812	1.65	95	34.8944	1	1	1692	1.63	69	25.9701	-8.92428					1	2	33
1	9.6	3.53615	2.36937	1291	-1.16678		4	1	1.83	100	29.8606	1.63	120	45.1654	1	1										2	2	18
2	9.4	2.93385	2.78114	549	-0.152712		2	1	1.75	75	24.4898	1.68	80	28.3447	1	2										2	2	11
2	17.1	2.96121	2.30208	1540	-0.659132		1	1	1.76	70	22.5981	1.59	93	36.7865	1	2										2	2	54
1	14.1	3.82608	3.26282	315	-0.563263		1	1	1.82	106	32.001	1.73	78	26.0617	1	1										2	2	12
2	13.8	2.59493	2.21075	1815	-0.384182	2	3	1	1.82	120	36.2275	1.65	82	30.1194	1	1	995	1.66	79	28.6689	-1.45048	1.82	121	36.5294	0.301896	1	1	27
1	12.8	2.81138	2.92309	2249	0.11171		4	1	1.77	68	21.7051	1.67	75	26.8923	1	2										2	2	38
2	8.3	1.84766	2.61363	2268	0.765961	2	4	1	1.82	65	19.6232	1.69	90	31.5115	1	2	1667	1.69	80	28.0102	-3.50128	1.8	65	20.0617	0.438494	1	1	44
1	13.8	3.95934	3.4078	685	-0.551535	1	4	1	1.83	119	35.5341	1.76	140	45.1963	1	1	1725									2	2	19
1	8.8	3.25744	3.81714	794	0.5597	1	2	1	1.81	124.8	38.0941	1.65	50	18.3655	2	1	1725	1.7	45	15.5709	-2.79454	1.8	130	40.1235	2.02938	1	1	8
2	7.4	3.20639	2.34909	2276	-0.857304	2	4	1	1.75	130	42.449	1.64	115	42.7573	1	1	1666	1.64	125	46.4753	3.71802	1.76	130	41.968	-0.481004	1	1	34
2	16.3	3.3218	2.96288	1286	-0.358914	1	5	4	1.8	130	40.1235	1.62	70	26.6728	1	1	1724	1.62	72	27.4348	0.762079					1	2	57
2	12.1	2.7352	2.28164	1930	-0.453551	2	3	2	1.85	110	32.1402	1.72	63	21.2953	2	1	1665	1.72	67	22.6474	1.35208	1.88	130	36.7813	4.6411	1	1	50
2	10.8	2.84379	1.93756	2288	-0.906227		3	1	1.67	65	23.3067	1.5	85	37.7778	1	2										2	2	28
1	9.6	4.11843	3.85081	735	-0.267611		2	1	1.84	90	26.5832	1.7	67	23.1834	2	1										2	2	15
2	8.1	2.6067	2.19411	294	-0.41259	1	3	2	1.84	78	23.0388	1.63	55	20.7008	2	2	1724	1.64	61	22.68	1.97914	1.84	78	23.0388	0	1	1	7
2	15.7	3.3049	3.17609	189	-0.128809			1	1.85	90	26.2966	1.75	75	24.4898	2	1										2	2	13
2	14.2	3.26171	3.06872	476	-0.192991	1	2	1	1.8	92	28.3951	1.6	66	25.7812	1	1	932	1.6	66	25.7812	0	1.8	93	28.7037	0.308642	1	1	17
2	13.9	2.74282	2.70963	89	-0.0331828			2	1.7	85	29.4118	1.62	65	24.7676	2	1										2	2	5
1	12.3	3.31898	1.77065	847	-1.54833	1	2	1	1.79	115	35.8915	1.72	80	27.0416	1	1	1632	1.74	96	31.7083	4.66664	1.79	107	33.3947	-2.4968	1	1	15
1	12.8	3.24073	3.18977	308	-0.0509557		4	1	1.8	95	29.321	1.56	56	23.0112	2	1										2	2	13
2	12.7	2.06404	1.94836	525	-0.11568	1	4	2	1.75	84	27.4286	1.7	63	21.7993	2	1	1658	1.7	72	24.9135	3.11419	1.7	90	31.1419	3.7133	1	1	16
1	12.3	2.74781	2.32231	455	-0.425498		3	1	1.79	80	24.968	1.58	66	26.4381	1	2										2	2	10
1	11.7	2.70571	2.95921	208	0.253493	1	2	1	1.74	73	24.1115	1.71	83	28.3848	1	2	1717					1.7				2	2	10
2	8.3	2.74067	2.38122	1258	-0.359445	1	1	2	1.81	75	22.8931	1.6	52	20.3125	2	2	1658	1.59	54	21.3599	1.04741	1.81	80	24.4193	1.5262	1	1	23
1	15.4	3.61852	3.46854	999	-0.149985	1	3	1	1.82	110	33.2085	1.76	79	25.5036	1	1	1715	1.76	79	25.5036	0	1.86	100	28.9051	-4.30347	1	1	21
1	11.7	2.73609	2.52697	420	-0.209118		2	2	1.95	82	21.5648	1.66	70	25.4028	1	2										2	2	18
1	9.9	3.78593	3.48123	670	-0.304695	1	2	1	1.87	83	23.7353	1.7	70	24.2215	2	2	1715	1.7	76	26.2976	2.07612	1.85	85	24.8356	1.10034	1	1	15
2	16.1	2.69987	3.25462	1159	0.554754		2	1	1.85	80	23.3747	1.6	85	33.2031	1	2										2	2	30
1	11.5	3.48206	2.88092	1736	-0.601136	2	4	1	1.84	120	35.4442	1.63	58	21.83	2	1	1653	1.64	59	21.9363	0.106395	1.82	116.5	35.1709	-0.273361	1	1	24
2	9.4	1.90358	1.45732	80	-0.446259		5	2	1.72	65	21.9713	1.68	93	32.9507	1	2										2	2	9
2	15.5	2.93603	3.03955	229	0.10352	1	3	1	1.83	112	33.4438	1.65	115.4	42.3875	1	1	1709	1.63	77	28.9811	-13.4064	1.82	114	34.4161	0.972316	1	1	12
1	12.5	3.23307	2.75025	505	-0.482826	1	4	1	1.75	76	24.8163	1.59	62	24.5243	2	2	1709	1.61	67	25.8478	1.32342	1.75	74	24.1633	-0.653061	1	1	15
2	7.7	3.12736	3.4803	1693	0.352941	1	3	1	1.74	90	29.7265	1.76	84	27.1178	1	1	1709	1.76	72	23.2438	-3.87397	1.72	82	27.7177	-2.00883	1	1	9
1	12	2.81022	2.07454	777	-0.73568	1		1	1.69	85	29.7609	1.74	80	26.4236	1	1	1708	1.69	78	27.31	0.886398					1	2	14
1	12	3.22528	3.64818	1515	0.422902		2	2	1.85	77	22.4982	1.65	53	19.4674	2	2										2	2	35
2	14.5	1.66604	1.68433	1057	0.0182856	1	2	1	1.72			1.6	50	19.5312	2		1705									2	2	17
2	7.6	4.05374	3.68395	861	-0.369788	1	3	1	1.7	90	31.1419	1.64	64	23.7954	2	1	1705	1.65	70	25.7117	1.9163	1.7	89	30.7958	-0.346021	1	1	16
1	7.4	2.18308	2.00168	2241	-0.181396	2	3	2	1.96	110	28.6339	1.8	90	27.7778	1	1	1736									2	2	30
1	13	3.77151	2.88348	535	-0.88803		4	1	1.87	125	35.7459	1.68	95	33.6593	1	1										2	2	17
1	11.9	3.06332	3.04346	234	-0.019858	1	2	1	1.8	80	24.6914	1.76	74	23.8895	2	2	1704									2	2	7
1	11.8	3.17716	3.04742	258	-0.129732	1	3	1	1.77	103	32.8769	1.59	70	27.6888	1	1	1704									2	2	13
2	11.7	1.67537	1.20557	1426	-0.469793	1	3	1	1.87	110	31.4564	1.74	72	23.7812	2	1	1823	1.74	70.5	23.2858	-0.495442	1.88	106	29.9909	-1.46549	1	1	18
2	6.1	2.99939	2.36532	1918	-0.634062	2	4	1	1.9	118	32.687	1.73	65	21.7181	2	1	1732	1.73	67	22.3863	0.668248	1.92	120	32.5521	-0.134897	1	1	23
1	7.7	3.51287	3.58758	248	0.0747152	1	5	1	1.74	85	28.075	1.68	80	28.3447	1	1	1662	1.7	85	29.4118	1.06709	1.75	94	30.6939	2.61883	1	1	9
1	13	2.08322	1.99436	411	-0.0888677	1	4	4				1.62	80	30.4832	1		1602	1.65	80	29.3848	-1.0984					1	2	7
1	10.8	3.80499	3.65046	152	-0.154533		2	2	1.83	85	25.3815	1.68	72	25.5102	1	1										2	2	7
1	10.7	3.28064	3.10303	770	-0.177603	1	4	1	1.98	115	29.3337	1.67	60.2	21.5856	2	1	1656									2	2	24
1	13.2	2.78902	1.77092	1766	-1.01811	2	4	2	1.73	126	42.0996	1.67	81	29.0437	1	1	1715	1.67	76	27.2509	-1.79282					1	2	30
1	10.6	3.37831	2.63374	2240	-0.74457	2	4	2	1.85	87	25.42	1.68	65	23.03	2	1	1595	1.67	64	22.9481	-0.0819296	1.86	86	24.8584	-0.561649	1	1	19
2	13	4.01697	4.00558	436	-0.0113942		5	2	1.72	90	30.4218	1.7	132	45.6747	1	1										2	2	18
1	12.4	2.74412	1.14872	639	-1.5954		3	1	1.78	92	29.0367	1.64	88	32.7186	1	1	851	1.64	87	32.3468	-0.371802	1.78	84	26.5118	-2.52493	1	1	14
1	7.9	3.46681	1.96238	2194	-1.50444	2	5	2	1.76	70	22.5981	1.64	77	28.6288	1	2	1582	1.6	82	32.0312	3.40246	1.78	73	23.04	0.44188	1	1	52
2	12.8	1.95673	1.79523	780	-0.161504	1	3	1	1.8	75	23.1481	1.62	86	32.7694	1	2	1579	1.6	100	39.0625	6.29311	1.84	80	23.6295	0.481341	1	1	11
1	8.4	4.1565	2.54642	2226	-1.61008	2	2	2	1.98	150	38.2614	1.7	65	22.4913	2	1	1579	1.69	70	24.5089	2.0176	1.95	135	35.503	-2.75844	1	1	59
2	8.1	2.31781	1.88671	1440	-0.431098	1	4	1	1.86	100	28.9051	1.63	77	28.9811	1	1	1669	1.63	72	27.0993	-1.88189	1.86	83	23.9912	-4.91386	1	1	13
2	6.6	1.99918	1.48694	992	-0.512235		3	1	1.7	75	25.9516	1.67	65	23.3067	2	1										2	2	12
1	6.6	2.0406	1.49586	992	-0.544734		3	1	1.7	75	25.9516	1.67	65	23.3067	2	1										2	2	14
1	6.6	2.44971	0.668561	1452	-1.78114		3	1	1.7	75	25.9516	1.67	55	19.721	2	1										2	2	14
2	10.1	3.55417	3.73147	409	0.177296	1	4	1	1.83	110	32.8466	1.58	100	40.0577	1	1	1635					1.83	90	26.8745	-5.97211	2	1	12
2	4.1	2.63031	2.64505	935	0.0147446	1	3	1	1.76	92	29.7004	1.79	76	23.7196	2	1	1635	1.77	73	23.3011	-0.418514	1.79	90	28.089	-1.6114	1	1	6
1	10.3	2.51676	1.96729	1595	-0.549472		2	2	1.72	75	25.3515	1.62	56	21.3382	2	1										2	2	27
1	13.2	3.22381	3.19818	501	-0.0256348		3	2	2.02	150	36.7611	1.72	92	31.0979	1	1										2	2	13
2	12.8	2.57484	2.42667	346	-0.14817			2	1.7	90	31.1419	1.68	85	30.1162	1	1										2	2	9
2	7.2	3.20598	2.64961	1542	-0.556362	2	5	1	1.8	83	25.6173	1.75	84	27.4286	1	1	897					1.75	79	25.7959	0.178634	2	1	25
1	10.2	2.67307	2.42406	1371	-0.249007	2	2	2	1.85	110	32.1402	1.7	62	21.4533	2	1	896	1.7	63	21.7993	0.346021					1	2	18
2	9.6	3.36632	2.54337	1904	-0.822946	2		1	1.9	97	26.8698	1.62	75	28.578	1	1	896	1.63	58	21.83	-6.74801	1.9	94	26.0388	-0.831025	1	1	16
1	7.1	2.01634	1.84086	1361	-0.175482	1	4	2	1.8	96	29.6296	1.76	69	22.2753	2	1	1568	1.78	73	23.04	0.76471	1.78	92	29.0367	-0.592892	1	1	17
2	15.2	3.52798	4.20962	1140	0.681635	1	3	2	1.77	85	27.1314	1.58	65	26.0375	1	1	1625									2	2	44
2	6.3	2.24652	2.88575	2162	0.63923	2	4	1	1.79	91	28.4011	1.74	75	24.7721	2	1	1566	1.75	74	24.1633	-0.608831	1.82	89	26.8687	-1.53238	1	1	29
2	13.8	2.50994	2.53654	448	0.0266033	1	2	1	1.83	82	24.4857	1.68	85	30.1162	1	2	1624	1.69	77	26.9598	-3.15637	1.85	78	22.7904	-1.69529	1	1	10
2	11.8	2.40644	1.18046	329	-1.22598		3	2	1.8	105	32.4074	1.68	72	25.5102	1	1										2	2	7
1	10.8	4.56434	4.44275	76	-0.121592	1	5	2	1.9	120	33.241	1.76	118	38.094	1	1	834	1.75	100	32.6531	-5.44095					1	2	6
2	11.3	2.44694	2.32261	1785	-0.124333		4	1	1.69	82	28.7105	1.59	54	21.3599	2	1										2	2	28
2	10.7	2.61099	2.91076	1136	0.299762	1	4	2	1.75	80	26.1224	1.69	63	22.0581	2	1	1621	1.72	62	20.9573	-1.10078					1	2	31
2	8.2	2.38486	1.7243	1943	-0.660559	2	2	1	1.8	94	29.0123	1.5	57	25.3333	1	1	1652					1.82	98	29.5858	0.573453	2	1	31
2	11.8	3.40963	3.3839	68	-0.0257299	1	4	2	1.85	100	29.2184	1.68	100	35.4308	1	1	1619	1.68	78	27.6361	-7.79478	1.85	90	26.2966	-2.92184	1	1	7
1	10.5	3.92722	3.70622	253	-0.221005		4	2	1.86	100	28.9051	1.6	95	37.1094	1	1										2	2	11
1	12	3.13578	2.27119	1163	-0.864585	1	4	2	1.68	65	23.03	1.65	86	31.5886	1	2	1614	1.65	90	33.0579	1.46924					1	2	12
2	6.7	3.45194	3.10598	1292	-0.345964		3	1	1.85	74	21.6216	1.72	67	22.6474	2	2										2	2	24
1	20.9	3.60335	2.99085	1098	-0.612498	1	4	2	1.85	130	37.9839	1.62	86	32.7694	1	1	1554									2	2	34
1	14.8	3.96912	3.8315	336	-0.137614	1	5	1	1.6	80	31.25	1.56	82	33.6949	1	1	1613									2	2	18
2	16.4	2.14152	1.90992	1141	-0.231593	1	1	1	1.86	86	24.8584	1.69	83	29.0606	1	2	1607									2	2	40
2	12.6	2.15833	1.28734	851	-0.870986	1	3	1	1.85	82	23.9591	1.73	99.7	33.3122	1	2	1607	1.75	102	33.3061	-0.00604969	1.82	85	25.6612	1.70206	1	1	12
1	11.9	2.40559	1.96262	539	-0.442967		1	1	1.83	90.8	27.1134	1.6	78.8	30.7812	1	1										2	2	9
1	8	2.91448	1.46906	2023	-1.44542	2	4	2	2.08	138	31.8972	1.68	75	26.5731	1	1	874	1.68	75	26.5731	0	2.08	140	32.3595	0.462278	1	1	49
1	15.8	4.31079	4.01347	1308	-0.297313	1	3	4	1.86	100	28.9051	1.74	70	23.1206	2	1	1725	1.74	78	25.763	2.64236	1.84	100	29.5369	0.631786	1	1	19
2	13.8	2.8369	2.71463	133	-0.122265			2	1.7	70	24.2215	1.67	61	21.8724	2	2										2	2	7
2	12.3	2.30739	3.0252	1967	0.717809	2	4	1	1.85	85	24.8356	1.7	64	22.1453	2	2	1532	1.7	72	24.9135	2.76817	1.81	89	27.1664	2.3308	1	1	45
2	9.9	2.45716	2.4984	133	0.0412315			1	1.82	90	27.1706	1.67	61	21.8724	2	1										2	2	7
1	16.7	3.48565	3.14266	368	-0.342987		2	1	1.83	104	31.055	1.75	89	29.0612	1	1										2	2	18
2	13.3	1.72835	1.88356	1876	0.155205	2	3	1	1.76	76	24.5351	1.65	120	44.0771	1	2	1527	1.66	80	29.0318	-15.0453	1.77	81	25.8546	1.31952	1	1	44
1	10.7	2.53794	2.52051	325	-0.017436	1	5	2	1.75	65	21.2245	1.6	46	17.9688	2	2	1586	1.65								2	2	7
2	10.1	2.5937	2.62526	2120	0.031563	2	1	2	1.8	90	27.7778	1.69	54	18.9069	2	1	1526	1.71	53	18.1252	-0.781666	1.8	93	28.7037	0.925926	1	1	28
2	13.5	3.0119	2.96887	1826	-0.0430266		4	1	1.6	60	23.4375	1.57	82	33.2671	1	2										2	2	52
1	13.3	2.27927	2.89116	1804	0.611899	2	3	1	1.65	78	28.6501	1.6	70	27.3438	1	1	1613	1.58	76	30.4438	3.10009	1.63	82	30.863	2.2129	1	1	37
1	11.7	3.20881	3.18754	336	-0.0212698		2	1	1.91	95	26.041	1.62	122	46.4868	1	1										2	2	7
1	9.3	2.61292	2.73203	560	0.119115	1	2	1	1.94	104	27.6331	1.65	59	21.6713	2	1	1579	1.65	65	23.8751	2.20386	1.94	111	29.493	1.85992	1	1	14
1	8.3	3.65251	3.44349	127	-0.209023			2	1.9	95	26.3158	1.72	91	30.7599	1	1										2	2	6
1	7.7	2.92779	1.57512	1948	-1.35266	2	3	1	1.83	76	22.694	1.72	79	26.7036	1	2	1513	1.72	82	27.7177	1.01406	1.78	75	23.6713	0.977235	1	1	57
2	11.3	2.79592	2.3341	678	-0.461826	1		1	1.85	135	39.4449	1.58	70	28.0404	1	1	1570	1.59	83	32.831	4.7906	1.85	140	40.9058	1.46092	1	1	10
2	11	3.03405	0.62316	930	-2.41089		4	3	1.83	75	22.3954	1.78	60	18.937	2	2										2	2	12
2	9.4	1.60574	1.92737	189	0.321638	1	2	1	1.75	80	26.1224	1.68	75	26.5731	1	1	1568	1.69	71	24.8591	-1.71406	1.8	83	25.6173	-0.505165	1	1	8
1	8.6	2.58744	2.08461	1193	-0.50283	1	4	1	1.72	65	21.9713	1.66	62	22.4996	2	2	1568	1.66	62	22.4996	0	1.74	70	23.1206	1.14929	1	1	11
1	13.3	1.72001	1.09243	576	-0.627578		5	2	1.65	80	29.3848	1.66	58	21.048	2	1										2	2	3
2	11.3	1.62216	0.335064	814	-1.2871	1	4	1	1.82	88	26.5668	1.76	69	22.2753	2	1	1565	1.8								2	2	10
2	17.8	3.54018	2.87002	1218	-0.670159	1	1	3	1.75			1.58	60	24.0346	2		1592	1.58	60	24.0346	0					1	2	32
2	12.8	3.38259	3.46527	341	0.0826832	1	1	1	1.85	84	24.5435	1.63	73	27.4756	1	2	1561					1.83	90	26.8745	2.33103	2	1	14
1	12.6	2.99013	1.7915	1064	-1.19863	1	2	1	1.74	78	25.763	1.76	95	30.6689	1	1	1502	1.76	86	27.7634	-2.90548	1.74	80	26.4236	0.660589	1	1	12
1	12.1	3.47346	3.92895	1223	0.455485	1		2	1.78	85	26.8274	1.61	65	25.0762	1	1	1561	1.61	71.8	27.6995	2.62336					1	2	15
1	14.3	3.50707	3.34681	224	-0.160261		4	1	1.72	85	28.7317	1.58	59	23.634	2	1										2	2	8
1	12.9	2.33145	2.53991	1040	0.208468	1	3	2	1.78	90	28.4055	1.65	83	30.4867	1	1	1558	1.65	86	31.5886	1.10193					1	2	31
1	12.6	3.59143	2.33907	708	-1.25236	1		1	1.68	72	25.5102	1.66	71	25.7657	1	1	1558	1.68	65	23.03	-2.73567	1.68	82	29.0533	3.54308	1	1	7
1	11.8	3.76072	2.91335	294	-0.847367		2	1	1.78	70	22.0932	1.62	62	23.6244	2	2										2	2	10
1	13.9	2.48406	2.74921	279	0.265144	1	4	2	1.72	90	30.4218	1.79	92	28.7132	1	1	1557	1.75	72	23.5102	-5.20301					1	2	10
2	10.5	2.59206	2.67206	307	0.0799946	1	2	2	1.72	90	30.4218	1.68	69	24.4473	2	1	826	1.68	65	23.03	-1.41723					1	2	6
1	5.3	3.27395	2.87747	1868	-0.396473	2	3	1	1.68	65	23.03	1.73	86	28.7347	1	2	1498	1.74	86	28.4053	-0.329334	1.66	69	25.0399	2.00987	1	1	40
1	16.1	3.65607	3.68866	1398	0.0325879	1	3	1	1.73	68	22.7204	1.7	85	29.4118	1	2	1554	1.72	87	29.4078	-0.00397671	1.69	70	24.5089	1.78851	1	1	20
2	7.8	2.33206	2.29259	2175	-0.0394733	2	2	1	1.82	120	36.2275	1.62	66	25.1486	1	1	1495	1.62	65	24.7676	-0.381039	1.82				1	2	29
2	6.7	3.36402	2.74325	1943	-0.620774	2	2	1	1.79	85	26.5285	1.57	66	26.7759	1	1	1492	1.57	70	28.3987	1.62278	1.79	88	27.4648	0.9363	1	1	34
2	17.6	1.62028	1.59932	303	-0.0209564	1	5	6	1.8	70	21.6049	1.65	75	27.5482	1	2	1549									2	2	8
1	14	2.42941	2.32185	161	-0.10756	1	5	1	1.8	70	21.6049	1.65	75	27.5482	1	2	1490	1.64	68	25.2826	-2.26564					1	2	5
1	10.3	3.98929	4.04541	273	0.0561178	1	4	1				1.62	68	25.9107	1		1544	1.6	73	28.5156	2.60494					1	2	11
2	6.7	2.83524	2.9159	872	0.08066		1	1	1.87	90	25.7371	1.65	65	23.8751	2	1										2	2	19
1	14.7	2.64051	2.90422	134	0.263718	1	2	1	1.78	80	25.2493	1.76	75	24.2123	2	1	812	1.76	80	25.8264	1.61415	1.76	85	27.4406	2.19126	1	1	7
2	15	3.56804	3.58844	41	0.0204021	1		2	1.82	85	25.6612	1.71	85	29.0688	1	1	1535	1.73	85	28.4005	-0.668225	1.85	80	23.3747	-2.28643	1	1	9
1	10	3.15416	3.02296	2077	-0.131201	2	4	1	1.7	85	29.4118	1.68	110	38.9739	1	1	1474	1.68	111	39.3282	0.354308	1.73	90	30.0712	0.659404	1	1	40
1	12.2	2.17744	0.9241	770	-1.25334	1	3	1	1.78	100	31.5617	1.73	80	26.7299	1	1	1516	1.73	82	27.3982	0.668248	1.8	89	27.4691	-4.09254	1	1	9
2	10.6	3.22433	0.723645	1022	-2.50069		5	2	1.73	95	31.7418	1.83	95	28.3675	1	1										2	2	19
2	15.8	1.86823	1.96498	403	0.0967453		3	1	1.78	120	37.874	1.68	98	34.7222	1	1										2	2	9
2	8.7	3.09169	1.62656	1859	-1.46513	2	3	1	1.79	92.5	28.8693	1.6	59	23.0469	2	1	1450	1.6	68	26.5625	3.51562	1.8	90	27.7778	-1.09148	1	1	23
2	7.7	2.70435	2.17282	2034	-0.531532	2	3	1	1.87	115	32.8863	1.76	105	33.8972	1	1	1570	1.76	94.5	30.5075	-3.38972	1.86	100	28.9051	-3.98119	1	1	30
2	7.3	3.22385	2.96972	695	-0.254136	1	2	1	1.75	83	27.102	1.68	79	27.9904	1	1	1509	1.67	100	35.8564	7.86607	1.73	88	29.4029	2.30088	1	1	14
2	6.1	3.20556	3.07074	70	-0.134829	1	4	1	1.72	83	28.0557	1.58	70	28.0404	1	1	1509	1.58								2	2	9
1	16.4	3.2214	3.53202	262	0.31062	1	1	2	1.84	110	32.4905	1.62	84	32.0073	1	1	1508									2	2	9
2	10.2	2.86386	2.85867	279	-0.00519542			7	1.6	85	33.2031					1										2	2	8
2	9.6	2.69198	1.2703	1549	-1.42168	2	3	2	1.8	80	24.6914	1.77	93	29.685	1	2	1448	1.77	86	27.4506	-2.23435					1	2	16
1	15.9	3.69442	3.35265	459	-0.341765	1	3	1	1.7	82	28.3737	1.62	90	34.2936	1	1	1502	1.6				1.69				2	2	13
2	15.4	2.78249	2.18733	528	-0.595159	1	3	1	1.82	85	25.6612	1.72	73	24.6755	2	1	1502	1.7	88	30.4498	5.77433	1.82	86	25.963	0.301896	1	1	11
1	12.4	3.90349	3.58421	802	-0.319286	1	2	2	1.87	105	30.0266	1.68	57	20.1956	2	1	1502	1.68	52	18.424	-1.77154	1.85	100	29.2184	-0.808187	1	1	25
1	10.8	2.93772	2.51509	592	-0.422625		5	2	1.72	60	20.2812	1.72	65	21.9713	2	2										2	2	12
2	11.4	1.60108	1.36821	153	-0.232872	1	2	1	1.77	85	27.1314	1.68	120	42.517	1	1	1501	1.65	130	47.7502	5.23322	1.77	85	27.1314	0	1	1	11
2	12	1.82179	1.4515	1599	-0.37029	2		2	1.85	85	24.8356	1.65	72	26.4463	1	2	763	1.64	74	27.5134	1.0671	1.85	83	24.2513	-0.584368	1	1	7
2	10.6	2.52548	2.55588	1541	0.0303922	2	2	1	1.83	105	31.3536	1.65	65	23.8751	2	1	1435	1.63	72	27.0993	3.22414	1.83	90	26.8745	-4.47908	1	1	28
2	8.9	2.5801	2.66025	50	0.0801502		5	1	1.81	84	25.6402	1.7	64	22.1453	2	1										2	2	4
2	17.5	2.42158	2.31306	224	-0.108529		2	1	1.89	90	25.1953	1.76	85	27.4406	1	1										2	2	6
2	12.9	2.53804	3.06916	1787	0.531113	2	5	1	1.8	100	30.8642	1.75	71.6	23.3796	2	1	1434	1.78	65	20.5151	-2.86451	1.8	94	29.0123	-1.85185	1	1	50
2	7	3.32191	2.86298	786	-0.458934	1	3	1	1.78	110	34.7178	1.59	54	21.3599	2	1	1493	1.59	51	20.1733	-1.18666	1.79	93	29.0253	-5.69253	1	1	16
2	17.3	2.97737	2.73362	570	-0.243749			2	1.9	100	27.7008	1.56	93	38.215	1	1										2	2	16
1	14.6	3.41227	3.44343	627	0.0311619	1	2	1	1.91	138	37.8279	1.72	75	25.3515	1	1	1425	1.71	72	24.623	-0.72858	1.92	160	43.4028	5.57487	1	1	9
1	13	2.97271	2.67925	360	-0.293458		3	2	1.78	75	23.6713	1.68	62	21.9671	2	2										2	2	8
1	12.6	2.98637	2.74723	1270	-0.239137	2	3	2				1.67	80	28.6851	1		753	1.67	80	28.6851	0					1	2	14
1	9.3	3.48255	2.49337	1449	-0.989177	1	2	2	1.94	90	23.9133	1.8	100	30.8642	1	2	1515	1.8	85	26.2346	-4.62963					1	2	22
1	7.1	4.55667	2.626	1950	-1.93067	2	2	1	1.72	86	29.0698	1.62	72	27.4348	1	1	1484	1.62	86	32.7694	5.33455	1.7	78	26.9896	-2.08015	1	1	16
2	12.5	3.11705	3.13798	1934	0.0209311	2	3	1	1.85	101	29.5106	1.83	72	21.4996	2	1	1422					1.85	96	28.0497	-1.46092	2	1	48
2	9.2	3.13972	2.3922	1520	-0.747517		3	1	1.82	104	31.3972	1.62	72	27.4348	1	1										2	2	16
1	5.9	4.42965	4.91433	220	0.48468	1	1	1	1.9	125	34.626	1.72	106	35.8302	1	1	1481	1.69								2	2	10
1	13.9	2.65799	1.63134	1490	-1.02665	1		1	1.66	98	35.5639	1.63	72	27.0993	1	1	1509	1.63	77	28.9811	1.88189					1	2	18
2	8.7	2.91201	2.00845	1947	-0.903554	2	4	2	1.9	101	27.9778	1.6	49	19.1406	2	1	1509	1.6	49	19.1406	0	1.9	100	27.7008	-0.277008	1	1	40
2	6	2.93162	2.67951	2042	-0.252113		4	2	1.75	75	24.4898	1.64	54	20.0773	2	2										2	2	32
2	16.5	1.8883	1.98585	45	0.097552	1	2	2	1.86	84	24.2803	1.79	65	20.2865	2	2	1477	1.79	68	21.2228	0.9363	1.84	82	24.2202	-0.0600368	1	1	6
2	15.5	2.58467	3.25614	1447	0.671474	2	4	1	1.875	72	20.48	1.78	87	27.4587	1	2	1387	1.78	94	29.668	2.20932	1.85	69	20.1607	-0.319299	1	1	45
2	15.4	1.76689	1.87305	1040	0.106162		4	2	1.7	85	29.4118	1.67	70	25.0995	1	1										2	2	20
1	12.2	3.43272	3.0906	1118	-0.342116	2	5	2				1.6	120	46.875	1		746	1.6	120	46.875	0					1	2	17
1	9.9	3.21898	2.57937	1193	-0.639603	1	1	1	1.83	105	31.3536	1.76	95	30.6689	1	1	1477	1.76	84	27.1178	-3.55114	1.82	102	30.7934	-0.560196	1	1	18
2	8.1	2.65443	2.07172	1475	-0.582701	2	2	1	1.76	120	38.7397	1.6	95	37.1094	1	1	1418	1.6	92	35.9375	-1.17188	1.76	130	41.968	3.22831	1	1	19
1	7.8	2.73591	0.465359	2044	-2.27056	2	4	2				1.68	77	27.2817	1		1418	1.68	73	25.8645	-1.41723					1	2	26
2	6.3	2.71345	2.41598	521	-0.297463	1		2	1.8	120	37.037	1.72	60	20.2812	2	1	1477	1.72	55	18.5911	-1.6901					1	2	9
2	13.9	3.37865	3.37661	1484	-0.00204455	2	2	3	1.82	120	36.2275	1.73	70	23.3887	2	1	1415	1.72	75	25.3515	1.96285	1.8	125	38.5802	2.35274	1	1	65
2	13.7	3.00114	3.04031	30	0.03917	1	5	4	1.75	104	33.9592	1.65	75	27.5482	1	1	1474	1.61								2	2	12
2	11	3.21415	2.53027	224	-0.683871	1	5	2	1.7	85	29.4118	1.68	72	25.5102	1	1	1474	1.67	76	27.2509	1.74068					1	2	10
2	7.3	2.68432	2.17822	1491	-0.506092	2	2	1	1.8	100	30.8642	1.69	85	29.7609	1	1	1384	1.7	85	29.4118	-0.349098	1.8	89	27.4691	-3.39506	1	1	11
1	6.6	5.12275	4.16633	2037	-0.95642	2	3	1	1.82	106	32.001	1.75	100	32.6531	1	1	1505	1.75	100	32.6531	0	1.83	100	29.8606	-2.14041	1	1	50
1	6.1	5.58403	4.83077	1361	-0.753266		2	1	1.86	105	30.3503	1.68	150	53.1463	1	1										2	2	23
2	18.5	2.64987	2.06431	993	-0.585558	1	4	6	1.84			1.72	89	30.0838	1		1504	1.72	85	28.7317	-1.35208	1.84	100	29.5369		1	2	37
2	3.4	5.75897	4.45518	2079	-1.30379		4	2	1.73	90	30.0712	1.62	130	49.5351	1	1										2	2	28
1	12.4	2.259	2.46735	1202	0.208351	1		2	1.8			1.7	73	25.2595	1		1472	1.67								2	2	21
2	15.6	2.43832	2.42701	1297	-0.0113095	1	4	1	1.83	86	25.6801	1.73	82	27.3982	1	1	1408	1.78	79	24.9337	-2.46446	1.83	72	21.4996	-4.18048	1	1	26
2	14.7	2.53294	2.60896	240	0.0760262		3	1	1.75	75	24.4898	1.53	72	30.7574	1	2										2	2	12
1	13.8	3.01041	3.82132	1715	0.810903	2	3	2	1.94	90	23.9133	1.82	97	29.2839	1	2	1408	1.82	95	28.6801	-0.603792					1	2	32
1	11.1	2.4905	1.65394	805	-0.836564	1	4	2				1.64	58	21.5645	2		1467									2	2	17
2	10	3.02782	2.98258	350	-0.0452381	1	2	2				1.68	63	22.3214	2		677	1.68	67	23.7387	1.41723					1	2	7
2	7.8	3.01005	2.96074	337	-0.0493106	1		2	1.83	80	23.8884	1.73	136	45.4409	1	2	1467	1.73	120	40.0949	-5.34599	1.85	70	20.4529	-3.43556	1	1	8
1	7.1	2.91364	3.09464	739	0.180995	1	4	1	1.71	93	31.8047	1.7	84	29.0657	1	1	1467	1.65	85	31.2213	2.15556	1.7	88	30.4498	-1.35483	1	1	15
2	6.8	2.8256	2.34595	274	-0.479652	1	2	1	1.87	95	27.1669	1.72	62	20.9573	2	1	1467	1.72	63	21.2953	0.338021	1.86	105	30.3503	3.18341	1	1	12
2	18.7	2.90172	2.93308	223	0.03136		3	1	1.82	118	35.6237	1.56	90	36.9822	1	1										2	2	10
1	14.7	2.25241	1.76238	205	-0.490024	1	2	2	1.96	94	24.469	1.65	60	22.0386	2	2	1460	1.6	63	24.6094	2.57081	1.96	89	23.1674	-1.30154	1	1	9
1	8.8	4.27875	1.96322	2066	-2.31553	2	3	3	1.8	92	28.3951	1.76	100	32.2831	1	1	1401	1.75	110	35.9184	3.63531					1	2	26
2	15.4	2.92964	3.04179	17	0.112153	1	2	1	1.85	87.5	25.5661	1.65	60	22.0386	2	1	663	1.64	60	22.3081	0.269582	1.85	75	21.9138	-3.6523	1	1	9
1	13.1	2.3917	1.84862	394	-0.543078	1	4	1	1.75	79	25.7959	1.625	88	33.3254	1	1	663					1.76	84	27.1178	1.32185	2	1	9
1	8.5	4.28646	3.66916	1638	-0.617294	2	2	1	1.87	95	27.1669	1.6	50	19.5312	2	1	1394	1.6	62	24.2188	4.6875	1.87	97	27.7389	0.571935	1	1	22
2	8	3.03262	1.63625	1883	-1.39638		1	1	1.92	87	23.6003	1.65	67	24.6097	2	2										2	2	25
2	8.2	2.34339	1.86086	1930	-0.482535	2	2	1	1.76	125	40.3538	1.72	70	23.6614	2	1	1482	1.72	75	25.3515	1.6901	1.75	120	39.1837	-1.17015	1	1	40
1	5.5	4.69821	4.19127	1113	-0.50694	1		1	1.73	82	27.3982	1.54	50	21.0828	2	1	1392	1.5	60	26.6667	5.58385					1	2	23
2	13.1	2.73647	2.02928	1235	-0.707191		4	1	1.76	90	29.0548	1.53	115	49.1264	1	1										2	2	14
2	8.9	2.78599	2.66725	781	-0.118739	1	2	1	1.89	84	23.5156	1.62	92	35.0556	1	2	1446	1.63				1.84				2	2	14
2	6.4	3.56709	3.74941	1785	0.182321	2	2	2	1.95	90	23.6686	1.62	92	35.0556	1	2	1444	1.62	85	32.3884	-2.66728					1	2	11
2	10.6	2.53961	1.72936	1338	-0.810247	1	3	1	1.59	85	33.6221	1.72	63	21.2953	2	1	1384	1.72	63	21.2953	0					1	2	11
2	12.3	2.48292	2.68003	161	0.197114	1	5	2	1.8	80	24.6914	1.68	75	26.5731	1	2	1442	1.68	80	28.3447	1.77154					1	2	12
1	8.3	3.46409	3.40211	504	-0.0619825	1	3	1	1.92	125	33.9084	1.8	70	21.6049	2	1	1442	1.8	83	25.6173	4.01235	1.92	120	32.5521	-1.35634	1	1	7
2	12.6	3.10953	3.3201	1612	0.210576	2	3	2	1.75			1.75	100	32.6531	1		1439	1.75	100	32.6531	0					1	2	44
2	12.4	3.17798	3.26998	945	0.0920003	1	4	1	1.85	135	39.4449	1.67	90	32.2708	1	1	1439									2	2	24
2	10.7	2.56555	2.17146	595	-0.394098	1	3	1	1.93	114	30.6048	1.59	72	28.4799	1	1	1439									2	2	13
1	10.7	2.9944	2.81711	472	-0.177291		5	1	1.68	73	25.8645	1.6	78	30.4688	1	1										2	2	12
2	10.6	2.76358	2.15131	569	-0.612268	1	4	2	1.7	85	29.4118	1.63	94	35.3796	1	1	1439	1.63	78.4	29.5081	-5.8715					1	2	13
1	21.4	4.35444	4.31814	168	-0.0362995		2	1	1.96	115	29.9354	1.65	100	36.7309	1	1										2	2	11
1	11.4	2.93263	1.91316	1159	-1.01947	1	3	1	1.82	125	37.737	1.7	105	36.3322	1	1	1373	1.72	92	31.0979	-5.23429	1.8	120	37.037	-0.699951	1	1	16
1	11	3.41417	3.08797	1915	-0.326202	2	5	1	1.85	150	43.8276	1.63	93	35.0032	1	1	701	1.63	80	30.1103	-4.89292	1.88	155	43.8547	0.027074	1	1	31
1	14.7	3.2406	3.15566	78	-0.0849371	1	2	3	1.81	78	23.8088	1.65	50	18.3655	2	2	1431									2	2	11
1	3.2	3.7786	3.10449	1286	-0.67411	1	3	1	1.75	95	31.0204	1.79	116	36.2036	1	1	1371	1.79	115	35.8915	-0.3121	1.73				1	2	7
1	12.4	3.65866	3.45429	146	-0.204367	1	3	2	1.88	102	28.8592	1.63	75	28.2284	1	1	1428	1.65	69	25.3444	-2.88403	1.88	110	31.1227	2.26347	1	1	8
2	15.4	2.8414	3.26483	1387	0.423431	2	3	1	1.81	88	26.8612	1.6	65	25.3906	1	1	1358	1.63	72	27.0993	1.70863	1.79	83	25.9043	-0.956897	1	1	16
1	13.2	3.32947	3.06507	1144	-0.264408	1		2	1.72	77	26.0276	1.72	120	40.5625	1	1	1448	1.75	150	48.9796	8.41713					1	2	23
2	7.3	3.73278	3.68017	1137	-0.0526027	1		2	1.75	90	29.3878	1.62	87	33.1504	1	1	1417									2	2	14
1	3.4	2.42701	1.76544	93	-0.661572	1	4	1	1.77	90	28.7274	1.65	100	36.7309	1	1	1417					1.82				2	2	5
1	12	2.37524	0.812708	1383	-1.56254	1	2	2	1.7	59	20.4152	1.72				2	1472	1.72	92	31.0979		1.72	65	21.9713	1.55611	2	1	16
2	11.6	2.49404	3.5589	1933	1.06486	2	2	1	1.83	90	26.8745	1.68	71	25.1559	1	1	1352	1.68	75	26.5731	1.41723	1.83	99	29.5619	2.68745	1	1	30
1	10.9	3.44147	3.40062	294	-0.0408469	1	4	1	1.72	95	32.112	1.69	65	22.7583	2	1	1411									2	2	24
2	6.7	3.02383	3.00244	254	-0.0213948	1	2	1	1.65	73	26.8136	1.601	81	31.6011	1	1	621	1.62	73	27.8159	-3.78523	1.64	74	27.5134	0.699794	1	1	6
2	4	4.09701	2.75525	1968	-1.34175	2	2	1	1.82	82	24.7555	1.72	72	24.3375	2	2	1351	1.72	70	23.6614	-0.676041	1.82	82	24.7555	0	1	1	27
2	17.2	2.81807	3.37078	1043	0.552712	1	5	2	1.8	95	29.321	1.7	68	23.5294	2	1	1404	1.68								2	2	41
2	11.1	1.72194	1.93462	1102	0.212681	2	2	1	1.73	81	27.0641	1.68	72	25.5102	1	1	673	1.68	73	25.8645	0.354308					1	2	41
1	7.4	3.23647	2.02583	1943	-1.21063	2	4	1	1.73	78	26.0617	1.65	59	21.6713	2	1	1345	1.65	58	21.3039	-0.367309	1.74	79	26.0933	0.0315959	1	1	26
2	10.7	2.52649	2.3151	154	-0.211385		1	1	1.65	100	36.7309	1.6	90	35.1562	1	1										2	2	6
2	6.2	3.24547	3.56148	223	0.316007	1	4	2	1.97	100	25.7672	1.78	102	32.1929	1	1	1402									2	2	10
1	14.4	1.57974	1.08812	402	-0.491621	1		2	1.7	110	38.0623	1.69	75	26.2596	1	1	1400	1.7	66	22.8374	-3.42221	1.7	100	34.6021	-3.46021	1	1	11
2	13.9	2.91381	3.18372	766	0.26991		3	2	1.8	90	27.7778	1.7	65.5	22.6644	2	1										2	2	26
2	12.7	2.85932	3.47396	1424	0.61464	2	4	2	1.73	90	30.0712	1.64	70	26.0262	1	1	1341	1.64	67	24.9108	-1.11541					1	2	27
1	15.3	3.62981	3.21978	892	-0.410035	1	1	2	1.85	120	35.0621	1.7	90	31.1419	1	1	1397	1.7				1.85				2	2	12
1	14.5	4.01914	4.24148	686	0.222343	1	1	1	1.87	110	31.4564	1.67	98	35.1393	1	1	1397	1.67								2	2	23
2	14.3	2.29176	2.14588	87	-0.145885	1		2	2	135	33.75	1.62	116	44.2006	1	1	1397	1.64								2	2	5
1	8.2	3.68351	2.96396	1413	-0.719544	2	2	1				1.76	113	36.4799	1		1337	1.76	100	32.2831	-4.1968					1	2	17
2	6.8	3.11999	2.90059	1513	-0.219395	2	2	1	1.78	114	35.9803	1.57	72	29.2101	1	1	665	1.57	77	31.2386	2.02848					1	2	18
1	13.1	3.64571	3.61739	126	-0.028325		2	2	1.87	95	27.1669	1.62	100	38.1039	1	1										2	2	3
1	12.1	3.39849	3.29809	113	-0.100405		3	2				1.78	140	44.1863	1											2	2	4
2	10.7	2.51951	2.83177	1785	0.31226	2	3	1	1.69	76	26.6097	1.69	86	30.111	1	1	1331	1.69	73	25.5593	-4.55166	1.69	77	26.9598	0.350128	1	1	31
2	10	3.09196	2.35944	1607	-0.732523	2	2	1	1.72	86	29.0698	1.7	72	24.9135	2	1	1421	1.71	78	26.6749	1.76138	1.72	83	28.0557	-1.01406	1	1	52
2	9.3	3.01235	2.9012	238	-0.111151		1	1	2.02	102	24.9975	1.75	74	24.1633	2	2										2	2	6
1	7.9	2.53737	2.67434	374	0.136979	1	3	1	1.95	90	23.6686	1.67	52.3	18.7529	2	2	1390	1.67	52	18.6453	-0.107569					1	2	10
1	11.5	3.16857	1.95068	915	-1.21789	1	3	2	1.78	100	31.5617	1.62	76	28.959	1	1	1329	1.6	78	30.4688	1.50975	1.78	98	30.9304	-0.631233	1	1	10
1	14.1	2.5798	1.08513	357	-1.49468		5	2	1.78	83	26.1962	1.68	70	24.8016	2	1										2	2	7
2	11.4	3.06881	3.03468	192	-0.0341318	1	1	3	1.85	125	36.523	1.75	90	29.3878	1	1	1383	1.75	83	27.102	-2.28571					1	2	10
2	10.9	1.92921	2.06058	1435	0.131375	2	3	1	1.73	73	24.3911	1.62	71	27.0538	1	2	652	1.63	70	26.3465	-0.707309	1.74	81	26.7539	2.36281	1	1	24
1	10.3	4.16682	2.60977	1900	-1.55704	2	4	2	2	140	35	1.7	110	38.0623	1	1	1383									2	2	23
1	8.9	3.81357	3.63453	1040	-0.179041	1	5	2				1.662	62	22.4455	2		1324	1.65	75	27.5482	5.10269					1	2	15
1	11.5	3.44644	3.29476	325	-0.151679		2	1	1.77	84	26.8122	1.62	99	37.7229	1	1										2	2	9
2	19.9	3.05125	2.97241	122	-0.0788435		4	3	1.68	80	28.3447	1.69	78	27.31	1	1										2	2	6
1	9.5	3.23668	2.80872	368	-0.42796	1	2	1	1.74	72	23.7812	1.79	55	17.1655	2	2	1365					1.74	74	24.4418	0.660589	2	1	10
1	4.5	2.54901	2.16491	1902	-0.384105	2	2	1	1.86	113	32.6627	1.75	110	35.9184	1	1	634	1.75	128	41.7959	5.87755	1.86	110	31.7956	-0.867152	1	1	21
2	5.2	4.34568	3.30954	487	-1.03614	1	4	2	1.79	144	44.9424	1.65	85	31.2213	1	1	1303	1.65	93	34.1598	2.93848	1.79	145	45.2545	0.3121	1	1	12
2	16	4.60489	4.48974	524	-0.11515		1	1	1.86	150	43.3576	1.57	114	46.2493	1	1										2	2	28
2	14.5	2.70429	1.80783	1231	-0.896461	1	3	2	1.71	100	34.1986	1.63	65	24.4646	2	1	1299	1.63	73	27.4756	3.01103	1.68	100	35.4308	1.23228	1	1	19
2	13.2	2.08469	1.72031	892	-0.364382	1	1	1	1.8	130	40.1235	1.8	90	27.7778	1	1	1358	1.8	85	26.2346	-1.54321	1.8	115	35.4938	-4.62963	1	1	24
2	12.6	3.16202	2.66117	347	-0.500851	1	2	1	1.9	112	31.0249	1.65				1	1358	1.65	80	29.3848		1.9	100	27.7008	-3.3241	2	1	5
2	8.2	2.81122	1.83791	1617	-0.973303	2	4	1	1.83	95	28.3675	1.54	73	30.7809	1	1	1299					1.88	94	26.5957	-1.77178	2	1	28
2	6.3	4.25208	3.98484	1964	-0.267242	2	1	1	1.85	125	36.523	1.7	82	28.3737	1	1	627	1.7	81	28.0277	-0.346021	1.84	125	36.9211	0.398068	1	1	54
2	14.6	2.38845	2.28947	471	-0.0989771	1	4	1	1.74	80	26.4236	1.58	62	24.8358	2	1	1355	1.58	56	22.4323	-2.40346	1.7	80	27.6817	1.25809	1	1	15
1	12	3.87269	3.6387	427	-0.233989		5	2	1.8	75	23.1481	1.74	58	19.1571	2	2										2	2	10
1	10.1	3.74383	3.07405	1526	-0.669784	2	2	1	1.95	98	25.7725	1.6	70	27.3438	1	1	1265	1.61	70	27.0051	-0.338619	1.96	96	24.9896	-0.78293	1	1	23
1	10	2.64276	3.44174	1989	0.798979	2	2	1	1.72	76	25.6896	1.65	87	31.9559	1	1	1265	1.66	89	32.2979	0.341943	1.72	82	27.7177	2.02812	1	1	23
2	8	2.57884	3.1252	1838	0.546357	2	3	1		79		1.58	53	21.2306	2		624	1.58	58	23.2335	2.00288					1	2	33
2	7.3	3.23666	3.04982	203	-0.18684	1	4	1	1.57	84	34.0785	1.65	66	24.2424	2	1	1355									2	2	8
1	10.8	3.42206	3.10851	684	-0.313549	1	2	1	1.72	70	23.6614	1.6	94	36.7188	1	2	1353	1.6	88	34.375	-2.34375	1.72	71	23.9995	0.338021	1	1	12
2	14.8	3.07725	3.16306	350	0.0858156		3	2	1.8	90	27.7778	1.7	85	29.4118	1	1										2	2	8
1	13.2	3.73518	3.47293	456	-0.262251	1	4	2				1.668	86	30.9105	1		1348	1.67	79	28.3266	-2.58394					1	2	16
1	10.9	2.67997	2.33464	1871	-0.345336	2	3	1	1.93	94	25.2356	1.6	86	33.5938	1	1	617					1.93	95	25.504	0.268464	2	1	30
1	10.7	2.39458	2.69789	1393	0.30331	2		2	1.74	69	22.7903	1.72	73	24.6755	2	2	1289	1.72	74	25.0135	0.338021	1.7	77	26.6436	3.85327	1	1	26
1	9.2	2.24266	2.32979	100	0.0871254		3	1	1.74	95	31.378	1.69	84	29.4107	1	1										2	2	10
1	8.7	3.01405	2.19273	1745	-0.821321	2	4	1	1.72	73	24.6755	1.67	73	26.1752	1	2	617	1.67	73	26.1752	0					1	2	42
2	8.3	2.83419	2.3678	686	-0.466392	1	2	2	1.9	85	23.5457	1.78	92	29.0367	1	2	1348									2	2	11
2	7.6	2.09903	-0.0750009	1719	-2.17403	2	1	1	1.78	70	22.0932	1.68	74.5	26.396	1	2	1379	1.68	76	26.9274	0.531463	1.78	78	24.6181	2.52493	1	1	24
2	5.8	3.03102	3.3164	1775	0.285382	2		1	2	165	41.25	1.67	80	28.6851	1	1	1348	1.67	99	35.4979	6.81272	2	165	41.25	0	1	1	17
1	14.7	3.74462	3.67086	455	-0.073759		3	1	1.68	70	24.8016	1.65	95	34.8944	1	2										2	2	14
2	14.4	1.65156	2.24563	353	0.594072	1	3	1	1.76			1.54	60	25.2994	1		1341	1.56				1.76	90	29.0548		2	2	20
2	12.1	2.9436	2.84155	799	-0.102051	1	3	1	1.92	102	27.6693	1.74	110	36.3324	1	1	1282	1.74	125	41.2868	4.95442	1.92	82	22.2439	-5.42535	1	1	24
1	11.5	3.60685	3.62718	64	0.0203308		3	1	1.81	106	32.3555	1.57	68	27.5873	1	1										2	2	5
2	9.4	1.67589	1.5925	59	-0.0833893	1	1	1	1.77	83	26.493	1.62	62	23.6244	2	1	1341	1.62	64	24.3865	0.762079	1.78	86	27.143	0.650012	1	1	4
2	8	2.93028	2.0477	591	-0.882579	1		2	1.6	75	29.2969	1.54	100	42.1656	1	1	1341	1.57	108	43.8152	1.64954					1	2	12
2	9.2	3.25491	2.39704	1598	-0.857867		5	1	1.65			1.603	105	40.8622	1											2	2	18
2	15	3.26828	3.16097	89	-0.107304	1	4	2				1.7	75	25.9516	1		1272	1.7	90	31.1419	5.19031					1	2	5
1	9.1	2.53704	2.7642	1763	0.227156	2	3	1	1.76	70	22.5981	1.72	134	45.2948	1	2	1241	1.72	132	44.6187	-0.676041	1.77	75	23.9395	1.34134	1	1	39
2	7.5	1.9877	2.02512	435	0.03742	1	2	1	1.78	90	28.4055	1.73	68	22.7204	2	1	1331	1.76	70	22.5981	-0.122298	1.78	90	28.4055	0	1	1	10
2	12.8	3.15855	3.03837	379	-0.120182	1	2	1	1.9	115	31.856	1.68	72	25.5102	1	1	1327	1.68	72	25.5102	0					1	2	13
1	11.9	2.334	1.97151	546	-0.362491	1	3		1.76	100	32.2831	1.65	71	26.079	1	1	1327	1.65	80	29.3848	3.30579	1.76	98	31.6374	-0.645661	1	1	12
1	9.1	4.26678	4.18374	59	-0.0830427			1	1.8	75	23.1481	1.7	69	23.8754	2	2										2	2	5
2	8.9	2.66037	2.03876	242	-0.62161		5	1	1.81	87	26.556	1.62	73	27.8159	1	1										2	2	8
1	4.5	5.29685	4.48946	564	-0.807385			2	1.86	110	31.7956	1.72	59	19.9432	2	1										2	2	13
1	15.1	4.03481	4.11499	877	0.0801815		4	1	1.92	80	21.7014	1.64	76.9	28.5916	1	2										2	2	24
1	12.1	3.0116	3.12342	464	0.111825		3	1	1.78	87	27.4587	1.74	77.3	25.5318	1	1										2	2	9
2	11.8	3.33089	2.01438	1813	-1.31652	2	3	1	1.82	108	32.6048	1.78	100.4	31.6879	1	1	1356	1.76	87	28.0863	-3.60166	1.83	100	29.8606	-2.74421	1	1	28
2	9.9	3.05283	2.23272	1804	-0.820109	2	2	1	1.78	89	28.0899	1.76	92	29.7004	1	1	1266	1.78	92	29.0367	-0.663675	1.78	89	28.0899	0	1	1	51
2	6	3.05444	2.72572	1855	-0.328722	2	4	1	1.8	140	43.2099	1.63	103	38.767	1	1	1266	1.63	110	41.4016	2.63465	1.78	148	46.7113	3.5014	1	1	23
2	12	2.70624	2.33801	1719	-0.368229	2	1	1	1.72	70	23.6614	1.695	72	25.0607	1	2	593	1.69	73	25.5593	0.498635	1.71	71	24.281	0.619537	1	1	22
1	15.9	2.79272	2.59332	133	-0.199397	1	3	1	1.87	99.5	28.4538	1.72				1	1320					1.89	95	26.595	-1.85877	2	1	5
2	9.4	2.73789	2.72939	204	-0.00849735	1	4	1	1.86	132	38.1547	1.79	74	23.0954	2	1	1320	1.79	75	23.4075	0.3121	1.89	125	34.9934	-3.16128	1	1	8
1	9.1	5.06681	4.71393	109	-0.352879		4	1	1.72			1.61	65	25.0762	1											2	2	7
1	7.3	3.3682	1.43657	562	-1.93162	1	4	2	1.76	98	31.6374	1.67	115	41.2349	1	1	1320					1.76	103	33.2515	1.61415	2	1	14
2	10.1	2.36783	2.08215	289	-0.285673		2	1	1.72	74	25.0135	1.67	65	23.3067	2	1										2	2	12
2	10	2.80278	2.80414	49	0.00135838		4	1	1.87	92	26.309	1.65	70	25.7117	1	1										2	2	14
2	7.4	2.78806	1.7869	1004	-1.00116	1	3	3	1.877	115.1	32.6698					1	1306					1.88	113	31.9715	-0.698342	2	1	14
1	15.1	3.62759	3.41518	442	-0.212412	1	5	2	1.8			1.6	73	28.5156	1		1299									2	2	12
1	11	3.50899	3.47559	889	-0.0334061	1	1	1	1.86	150	43.3576	1.7	60	20.7612	2	1	1330					1.9	100	27.7008	-15.6568	2	1	20
2	4.4	4.50925	2.39332	1796	-2.11592	2	4	1	1.78	117.4	37.0534	1.62	89.9	34.2554	1	1	1391									2	2	38
1	15.3	1.82035	1.71486	1143	-0.105493	1	4	1	1.7	68	23.5294	1.74	83	27.4145	1	2	1297					1.7	67	23.1834	-0.346021	2	1	10
2	12.1	2.55654	2.15187	853	-0.404668	1	3	1	1.75	105	34.2857	1.74	100	33.0295	1	1	1297	1.74	103	34.0203	0.990884	1.78	107	33.771	-0.514726	1	1	12
1	11.3	2.24717	0.820476	909	-1.42669			1	1.74	70	23.1206	1.7	79	27.3356	1	2										2	2	11
2	8.5	2.37923	2.44222	1135	0.0629883	2	4	1	1.72	82	27.7177	1.72	62.8	21.2277	2	1	566	1.72	60	20.2812	-0.946458	1.72	78	26.3656	-1.35208	1	1	18
2	13.6	2.72453	2.62815	1237	-0.0963801	2	2	2	1.84	90	26.5832	1.6	66	25.7812	1	1	564	1.59	61	24.1288	-1.65246	1.83	88	26.2773	-0.305891	1	1	20
2	13.5	2.32172	1.59327	1168	-0.728452	2	3	1	1.77	80	25.5354	1.7	86	29.7578	1	1	564	1.68	69	24.4473	-5.31051					1	2	47
2	6	4.06751	3.02272	1622	-1.04479	2	2	2	1.763	94	30.2429	1.7	100	34.6021	1	1	1236	1.7	114	39.4464	4.84429	1.76	115	37.1255	6.88263	1	1	16
2	5.9	3.60785	3.24194	553	-0.365908	1	4	1	1.86	72	20.8117	1.65	63	23.1405	2	2	1236	1.63	70	26.3465	3.206	1.85	80	23.3747	2.56307	1	1	15
1	16.2	2.77182	1.5801	939	-1.19172	2	4	1	1.78			1.68	66	23.3844	2		561	1.67	68	24.3824	0.998019	1.78	86	27.143		1	2	21
2	15.3	2.3169	2.04297	239	-0.273928	1	2	1	1.92	110	29.8394	1.53	85	36.3108	1	1	1292					1.92	105	28.4831	-1.35634	2	1	8
1	13.4	2.71568	1.878	301	-0.837676		3	2	1.73	70	23.3887	1.65	86	31.5886	1	2										2	2	8
2	6.7	2.23213	2.29559	588	0.0634568	1	3	1	1.92	88	23.8715	1.73	71	23.7228	2	2	1292	1.73	80	26.7299	3.00712					1	2	14
2	14.9	2.53647	2.96589	1735	0.42942	2	4	2				1.64	64	23.7954	2		1232	1.64	67	24.9108	1.11541					1	2	43
2	12	2.86039	2.91175	244	0.0513538		5	1	1.69	80	28.0102	1.64	70.2	26.1005	1	1										2	2	10
2	11.6	2.2884	0.0549566	377	-2.23345	1	2	1	1.74			1.68	98	34.7222	1		1291	1.68	98	34.7222	0	1.75	110	35.9184		1	2	6
1	11	3.00154	2.1341	1686	-0.867445	2	4	1	1.98			1.58	117	46.8675	1		560	1.58	80	32.0461	-14.8213					1	2	24
1	8.4	3.07169	1.18519	1749	-1.88651	2	2	1	1.75	100	32.6531	1.72	65	21.9713	2	1	1232	1.72	62	20.9573	-1.01406	1.74	95	31.378	-1.27507	1	1	20
1	12.4	3.20399	1.14141	1181	-2.06257	1	4	1	1.77	105	33.5153	1.72	130	43.9427	1	1	1229	1.72	116	39.2104	-4.73229	1.75	94	30.6939	-2.8214	1	1	25
1	14.7	3.58901	1.91564	947	-1.67337		4	2	1.8			1.58	67	26.8386	1											2	2	15
1	12.7	1.97753	2.50218	1451	0.524653	2	1	2	1.78	78	24.6181	1.71	58	19.8352	2	2	554	1.71	60	20.5191	0.683971	1.78	80	25.2493	0.631233	1	1	26
1	10.7	2.72275	2.00774	1724	-0.715008		2	1	1.8	87	26.8519	1.68	75	26.5731	1	1										2	2	27
1	7.1	4.13566	3.20089	1502	-0.93477		2	2	1.82	130	39.2465	1.72	90	30.4218	1	1										2	2	23
1	18.7	4.46437	4.58404	1815	0.119672	2	5	1	1.83	115	34.3396	1.65	85	31.2213	1	1	1278	1.65	85	31.2213	0					1	2	21
1	11.8	3.50598	1.82812	1771	-1.67786	2	4	1	1.67	71	25.4581	1.75	112	36.5714	1	1	1219	1.73	100	33.4124	-3.15902	1.7	70	24.2215	-1.23661	1	1	24
2	11.5	3.28787	3.08477	1569	-0.203103	2	2	1	1.8	104	32.0988	1.62	70	26.6728	1	1	1219	1.63	68	25.5937	-1.07903	1.8	110	33.9506	1.85185	1	1	22
2	9	3.03409	3.07478	1024	0.0406939	1	3	1	1.92	80	21.7014	1.6	119	46.4844	1	2	1278	1.63	119	44.789	-1.69534	1.92	95	25.7704	4.06901	1	1	20
1	5.8	3.78699	4.23731	1522	0.45032	2	4	2	1.74	95	31.378	1.6	66	25.7812	1	1	1218	1.6	62	24.2188	-1.5625	1.78	90	28.4055	-2.97248	1	1	29
2	6.2	2.12955	2.5107	1827	0.38115	2	1	1	1.9	102	28.2548	1.79	95	29.6495	1	1	1215	1.78	90	28.4055	-1.24401	1.87	95	27.1669	-1.08793	1	1	33
2	14.8	2.61196	2.52997	73	-0.08199		5	2	1.8	106	32.716	1.63	67.5	25.4055	1	1										2	2	7
2	10.2	3.01089	2.32637	539	-0.684521		4	2	1.75	75	24.4898	1.74	80	26.4236	1	2										2	2	10
1	13.6	2.53904	3.11762	1608	0.578579	2	3	1	1.83	102	30.4578	1.6	65	25.3906	1	1	1202	1.58	70	28.0404	2.64975					1	2	42
2	5.9	2.44835	2.99575	1789	0.547406		2	1	1.85	99	28.9262	1.64	68.9	25.6172	1	1										2	2	20
1	12.8	2.95537	2.53113	528	-0.424241	1	1	3	1.77	109	34.792	1.62	67	25.5296	1	1	1260	1.63	65	24.4646	-1.06504	1.78	100	31.5617	-3.23037	1	1	14
1	11.5	3.74823	3.88978	176	0.141554	1	1	1	1.76	90	29.0548	1.71	85	29.0688	1	1	1257	1.76	70	22.5981	-6.47063	1.8	98	30.2469	1.19216	1	1	7
1	6.3	4.53111	4.15849	637	-0.372616	1	4	1	1.84	86	25.4017	1.63	83	31.2394	1	1	1257	1.66	87	31.5721	0.332657	1.84	90	26.5832	1.18147	1	1	15
1	15.7	2.76767	2.65897	364	-0.108702	1	5	2	1.86	75	21.6788	1.74	86	28.4053	1	2	1256									2	2	10
2	9.2	2.74018	2.50371	321	-0.236469	1	3	1	1.7	90	31.1419	1.7	83	28.7197	1	1	1255	1.69	87	30.4611	1.7414	1.7	88	30.4498	-0.692042	1	1	7
2	8	1.57458	1.92062	1577	0.346033	2	2	2	1.87	83	23.7353	1.74	85	28.075	1	2	1286	1.74	68	22.46	-5.61501					1	2	25
2	9.7	3.78054	3.73038	207	-0.0501541		3	2	1.6	70	27.3438	1.58	106	42.4611	1	1										2	2	3
2	9.6	3.06448	2.30868	916	-0.755804	1	2	1	1.74	99	32.6992	1.68	70	24.8016	2	1	1284	1.68	70	24.8016	0	1.78	98	30.9304	-1.76873	1	1	17
2	13.4	2.08181	1.45875	77	-0.623062		1	2	1.67	75	26.8923	1.68	55	19.487	2	1										2	2	5
1	13.2	3.05676	2.55413	554	-0.50263	1	4	2	1.85	120	35.0621	1.62	100	38.1039	1	1	1250	1.62	95	36.1988	-1.9052					1	2	14
2	10.6	2.61761	2.39118	660	-0.226425		1	1	1.85	120	35.0621	1.69	90	31.5115	1	1										2	2	12
2	10.2	2.3523	2.49413	126	0.141834	1	3	1	1.8	95	29.321	1.57	65	26.3702	1	1	1250	1.6				1.78	90	28.4055	-0.915483	2	1	7
1	5.9	5.36897	5.70476	358	0.335785	1	4	1	1.79	73	22.7833	1.53	101.6	43.4021	1	2	1250					1.75	75	24.4898	1.70649	2	1	6
1	12.6	2.00122	2.3225	153	0.321283	1	2	2	1.78	90	28.4055	1.68	73	25.8645	1	1	1249	1.68	77	27.2817	1.41723					1	2	6
2	10.7	2.38475	1.87448	517	-0.51027	1	2	1	1.72	95	32.112	1.58	69	27.6398	1	1	1249	1.58	70	28.0404	0.400577	1.73	95	31.7418	-0.370164	1	1	8
2	19.8	2.95712	2.47318	1153	-0.483944	1	3	2	1.73			1.64	86	31.975	1		1187	1.62	94	35.8177	3.8427					1	2	43
2	14.6	3.07641	3.12672	731	0.0503157		2	1	1.76	91	29.3776	1.67	85	30.478	1	1										2	2	16
2	13.9	2.78846	2.71492	241	-0.0735358		2	1	1.82	80	24.1517	1.7	80	27.6817	1	2										2	2	14
1	13.1	3.26002	1.33469	956	-1.92532		2	1	1.98	85	21.6815	1.8	115	35.4938	1	2										2	2	10
2	11.4	2.39274	1.26442	1732	-1.12832	2	3	1	1.88	80	22.6347	1.65	98	35.9963	1	2	1187	1.65	100	36.7309	0.734619	1.88	87.5	24.7567	2.122	1	1	28
2	12.7	2.20598	2.40483	112	0.198847		2	1	1.8	98	30.2469	1.62	62	23.6244	2	1										2	2	8
2	11	2.18001	1.25567	1803	-0.924343		3	1	1.79	69	21.5349	1.82	79	23.8498	2	2										2	2	27
2	16.9	2.77535	3.11501	1214	0.339661	2	3	4	1.64	92	34.2058	1.78	85	26.8274	1	1	1183					1.65	90	33.0579	-1.14798	2	1	23
1	11.5	3.02487	1.81176	1388	-1.21311	2	1	1	1.86	85	24.5693	1.68	59	20.9042	2	2	1183	1.68	59	20.9042	0					1	2	24
1	12.2	2.76799	2.71528	66	-0.0527118		4	1	1.88	112	31.6885	1.65	92	33.7925	1	1										2	2	3
2	12.5	3.64772	3.56058	107	-0.0871399		4	2	1.78	125	39.4521	1.8	90	27.7778	1	1										2	2	8
1	12.3	2.87367	2.55422	1619	-0.319451	2	3	1	1.775	100	31.7397	1.61	64	24.6904	2	1	1177	1.65	60	22.0386	-2.65184	1.79	95	29.6495	-2.09022	1	1	28
2	11.9	3.67674	3.57724	1374	-0.0994973	2	4	1	1.724	87.6	29.4734	1.624	111.5	42.2769	1	1	1267									2	2	31
1	10.3	2.33284	1.88649	163	-0.446343	1	2	2				1.74	95	31.378	1		1177	1.75	76	24.8163	-6.56166					1	2	4
2	15.4	2.60024	2.71866	150	0.118415		2	2	1.99	90	22.7267	1.62	91	34.6746	1	2										2	2	7
2	12.6	3.0129	2.95915	1585	-0.0537567	2	2	1	1.7	108	37.3702	1.66	89	32.2979	1	1	1170	1.67	90	32.2708	-0.0270784	1.7	115	39.7924	2.42215	1	1	56
1	12.6	3.05509	3.1659	1206	0.110808	2	3	2	1.76	85	27.4406	1.68	95	33.6593	1	1	498	1.67	100	35.8564	2.19713	1.76	90	29.0548	1.61415	1	1	25
1	11.2	2.93258	3.03373	31	0.101142			1	1.67	60	21.5139	1.58	100	40.0577	1	2										2	2	7
1	8.8	2.79783	2.9872	303	0.189362		4	2	1.82			1.55	77.5	32.2581	1											2	2	12
1	5.9	2.55191	1.97789	532	-0.574015		2	1	1.89	93	26.0351	1.65	64	23.5078	2	1										2	2	8
2	14.5	2.70365	2.59887	380	-0.104777	1	4	1	1.67	62	22.231	1.6	75	29.2969	1	2	1222	1.6	72	28.125	-1.17188	1.69	62	21.7079	-0.523064	1	1	31
1	12.8	2.82162	-0.441064	808	-3.26268	1	2	1	1.87			1.55	140	58.2726	1		1222	1.55	148	61.6025	3.32986	1.87	130	37.1758		1	2	14
2	5.7	3.51121	3.22622	499	-0.284989	1		1	1.85	96	28.0497	1.65	80	29.3848	1	1	1222	1.65	78	28.6501	-0.734619	1.85	96	28.0497	0	1	1	11
2	12.5	2.48763	2.37821	1784	-0.109413	2	2	1	1.81			1.66	100.1	36.326	1		1250	1.67	100	35.8564	-0.469596					1	2	34
1	14.7	3.42973	2.60593	860	-0.8238	1	4	2	1.8	125	38.5802	1.61	80	30.863	1	1	1249	1.61	72	27.7767	-3.0863					1	2	20
1	12.5	2.81833	1.52066	460	-1.29766	1	5	2	1.7	80	27.6817	1.65	75	27.5482	1	1	1218	1.67								2	2	10
1	8.2	3.64074	2.41395	1643	-1.22679	2	2	1	1.97	130	33.4974	1.55	67	27.8876	1	1	1249					1.97	125	32.209	-1.28836	2	1	23
1	13.6	2.93862	2.82403	98	-0.114585		5	4	1.75	95	31.0204	1.65	95	34.8944	1	1										2	2	5
1	13.4	2.05544	2.764	1771	0.708552	2	2	1	1.75	90	29.3878	1.71	80	27.3588	1	1	484	1.71	80	27.3588	0	1.74	90	29.7265	0.338761	1	1	26
1	9.3	3.54294	3.63103	1743	0.0880925		4	2	1.75	70	22.8571	1.6	80	31.25	1	2										2	2	13
2	18	2.37809	2.40344	277	0.0253491	1	1	1	1.84	96	28.3554	1.68	56	19.8413	2	1	477	1.67	58	20.7967	0.95546	1.8	92	28.3951	0.0396742	1	1	13
1	15.5	2.96708	2.95669	490	-0.0103861	1	4	1	1.78	84	26.5118	1.64	68	25.2826	1	1	1208	1.65	60	22.0386	-3.244	1.79	84	26.2164	-0.295394	1	1	21
2	15.1	3.1871	2.97154	80	-0.215551	1	3	1	1.8	115	35.4938	1.69	86	30.111	1	1	1208									2	2	12
2	11.6	2.45679	1.4082	667	-1.0486	1	2	2	1.83	100	29.8606	1.7	92	31.8339	1	1	1208	1.7	99	34.2561	2.42215	1.8	102	31.4815	1.62093	1	1	24
1	11.5	2.23849	1.96335	1687	-0.275138	2	4	2	1.76	72	23.2438	1.65	86.5	31.7723	1	2	1149	1.65	85	31.2213	-0.550964	1.78	68	21.4619	-1.78187	1	1	28
2	10.2	3.22667	2.74029	1698	-0.486378		2	1	1.87	120	34.3161	1.58	92.5	37.0534	1	1										2	2	28
2	10.1	2.92463	2.36425	149	-0.56038		4	2	1.92	85	23.0577	1.74	95	31.378	1	2										2	2	4
1	14.9	3.26322	1.09471	559	-2.16851	1	5	3	1.74	100	33.0295	1.68	100	35.4308	1	1	1238					1.74	100	33.0295	0	2	1	16
1	12.2	3.737	3.68083	1331	-0.0561708		1	1	1.88	110	31.1227	1.52	93	40.2528	1	1										2	2	47
2	15.4	2.46705	2.58432	648	0.11727		1	1	1.83	78	23.2912	1.73	95	31.7418	1	2										2	2	18
1	12.3	2.83441	2.75479	313	-0.0796198	1	1	2	1.85	100	29.2184	1.7	65	22.4913	2	1	1204	1.7	70	24.2215	1.7301					1	2	6
1	8.5	2.66725	2.04504	333	-0.622208	1	4	2	1.78	110	34.7178	1.67	56	20.0796	2	1	1204	1.65	59	21.6713	1.59166	1.78	90	28.4055	-6.31233	1	1	7
2	22.2	1.65504	0.649245	353	-1.0058		4	4	1.82	84	25.3593	1.7	62	21.4533	2	1										2	2	8
1	14.3	3.26287	2.54534	560	-0.71753	1	4	2	1.82	120	36.2275	1.74	70	23.1206	2	1	1232	1.74	82	27.0842	3.96354	1.85	110	32.1402	-4.08726	1	1	14
1	7.7	3.62223	2.52438	1710	-1.09784	2	1	1	1.78	87	27.4587	1.54	90	37.9491	1	1	1232					1.78	83	26.1962	-1.26247	2	1	28
1	10.8	1.80865	1.49016	563	-0.318489	1	3	1	1.7	80	27.6817	1.7	120	41.5225	1	1	1200	1.7	99	34.2561	-7.26644	1.72	75	25.3515	-2.33012	1	1	9
2	17.1	3.2899	2.81728	203	-0.472628		4	1	1.83	90	26.8745	1.73	63.5	21.2169	2	1										2	2	6
1	15.8	3.58028	3.2832	651	-0.297086	1	4	2	1.92	100	27.1267	1.63	98	36.8851	1	1	1230									2	2	19
1	11.5	3.15717	2.69074	1006	-0.466429	1	1	1	1.65	100	36.7309	1.74	65	21.4692	2	1	1138	1.76	65	20.984	-0.485163					1	2	9
2	20.2	3.28797	3.43134	1050	0.143364	1	5	4	1.8	85	26.2346	1.6	85	33.2031	1	1	1225									2	2	39
2	13.5	2.78931	2.73549	59	-0.0538166	1	4	2	1.71	85	29.0688	1.68	92	32.5964	1	1	1194	1.7	82	28.3737	-4.22267					1	2	4
1	14.6	3.40665	3.05041	672	-0.356237		2	1	1.9	100	27.7008	1.7	100	34.6021	1	1										2	2	11
1	9.6	3.41533	2.87994	1421	-0.535396	2	3	1	1.87	60	17.1581	1.67	111.4	39.9441	1	2	1131	1.62	71	27.0538	-12.8903	1.87	66	18.8739	1.71581	1	1	16
1	9.3	2.31635	3.14243	1368	0.826082	2	2	1	1.72	97.9	33.0922	1.69	65	22.7583	2	1	1221	1.7	69	23.8754	1.11713	1.72	90	30.4218	-2.67036	1	1	44
2	8.7	2.94199	1.83975	1580	-1.10224	2	2	1	1.78	112	35.3491	1.62	72	27.4348	1	1	1131	1.63	75	28.2284	0.793544	1.79	110	34.331	-1.01806	1	1	21
1	7.7	4.7095	2.88015	1150	-1.82935		2	1	1.86	93	26.8817	1.63	56.5	21.2654	2	1										2	2	18
2	14.9	3.25221	3.22962	449	-0.022584		4	2	1.8			1.67	72	25.8166	1											2	2	20
1	12.5	2.99631	1.82745	1192	-1.16886	2	2	1	1.77	75.6	24.131	1.635	93.9	35.1261	1	2	1121	1.65	100	36.7309	1.60483	1.74	70	23.1206	-1.01037	1	1	14
1	11.6	3.59872	3.75022	1729	0.151507	2	3	1	1.99	95	23.9893	1.54	65	27.4077	1	2	1211	1.56								2	2	35
1	10.8	3.00668	2.5077	108	-0.498981			1	1.65	115	42.2406	1.59	81	32.0399	1	1										2	2	6
1	9.7	3.76869	2.86706	1738	-0.901629	2	2	1	1.69	95	33.2621	1.69	81	28.3604	1	1	1121	1.69	89	31.1614	2.80102					1	2	32
1	7	4.84074	3.99363	1585	-0.847102	2	3	1	1.78	100	31.5617	1.74	102	33.6901	1	1	1180	1.75	90	29.3878	-4.3023	1.75	100	32.6531	1.09139	1	1	22
1	19.5	3.48682	4.36774	1014	0.880917		2	2				1.64	66	24.539	2											2	2	33
1	14.3	3.44279	3.51162	155	0.0688298		4	2	1.7	110	38.0623	1.68	93	32.9507	1	1										2	2	4
1	12.6	3.30414	3.59658	1759	0.292441	2	3	1	1.84	125	36.9211	1.6	79	30.8594	1	1	447	1.6	78	30.4688	-0.390625	1.84	112	33.0813	-3.83979	1	1	33
2	11.7	3.55083	3.45067	1275	-0.100155	2	5	1	1.74	85	28.075	1.67	75	26.8923	1	1	1178	1.65	84	30.854	3.96167					1	2	17
1	15.7	3.4979	2.87195	241	-0.625957		2	2				1.77	90	28.7274	1											2	2	6
2	16.8	3.85147	3.58801	1095	-0.263457		5	2	1.8	130	40.1235	1.5	55	24.4444	2	1										2	2	38
2	12.9	3.04157	3.39047	1584	0.348898	2	5	1	1.7	102	35.2941	1.65	51	18.7328	2	1	1114	1.66	77	27.9431	9.21032	1.7	106.5	36.8512	1.55709	1	1	31
1	12.5	1.95842	1.68915	513	-0.269277		2	1	1.82	94	28.3782	1.67	61	21.8724	2	1										2	2	14
1	6	3.03523	3.12557	1129	0.0903394	2	2	1	1.73	85	28.4005	1.62	80	30.4832	1	1	1114	1.63	89	33.4977	3.01453	1.76	86	27.7634	-0.637118	1	1	14
1	11	3.46671	3.02222	896	-0.44449		4	1	1.69	70	24.5089	1.76	95	30.6689	1	2										2	2	18
1	10.3	3.52604	3.69575	1250	0.169718	2	5	2	1.93	140	37.5849	1.65	63	23.1405	2	1	1152	1.63	65	24.4646	1.32411	1.92	130	35.2648	-2.32014	1	1	7
2	14.7	3.5069	3.44199	539	-0.0649116	1	3	1	1.82	90	27.1706	1.6	90	35.1562	1	1	1151	1.65	75	27.5482	-7.60804					1	2	19
2	9.7	2.28311	2.04803	1218	-0.235078	2	3	1	1.84	108	31.8998	1.69	100	35.0128	1	1	417									2	2	15
1	16.5	3.27655	3.34988	415	0.073331	1	1	1	1.82	105	31.6991	1.7	65	22.4913	2	1	1143	1.72	65	21.9713	-0.520014	1.83	114	34.041	2.34196	1	1	10
2	14.9	2.58401	2.52147	140	-0.0625462	1	2	2				1.74	94.4	31.1798	1		407	1.74								2	2	14
2	9.7	2.78966	2.20165	1547	-0.588011	2		2	1.76	100	32.2831	1.65	102	37.4656	1	1	407	1.68	102	36.1395	-1.32611	1.78	90	28.4055	-3.87755	1	1	19
2	9.6	2.32894	2.20386	357	-0.12508		3	2	1.78	75	23.6713	1.73	84	28.0664	1	2										2	2	9
2	10.5	1.40119	1.23075	1005	-0.170438	1	3	1	1.91	103	28.2339	1.67	80	28.6851	1	1	1134	1.68	73	25.8645	-2.82063	1.96	103	26.8117	-1.42213	1	1	23
2	13.3	2.38755	1.02016	1422	-1.36739	2	3	2	1.78	75	23.6713	1.57	65	26.3702	1	2	1131	1.57	51	20.6905	-5.67974					1	2	18
1	7.9	4.60849	4.23941	814	-0.369077	2	3	1	1.9	89	24.6537	1.74	112	36.993	1	2	400					1.91	88	24.1221	-0.531594	2	1	16
2	15.5	2.02743	2.68987	1424	0.66244		4	4	1.6	105	41.0156	1.65	75	27.5482	1	1										2	2	21
1	11.9	2.30428	1.19006	762	-1.11422	2	4	1	1.9	78	21.6066	1.68	68	24.093	2	2	399	1.64	70	26.0262	1.9332	1.9	79	21.8837	0.277008	1	1	13
1	12.9	3.55137	3.31928	54	-0.23209	1	4	2	1.95	125	32.8731	1.7	98	33.91	1	1	1127	1.7	98	33.91	0	1.93	120	32.2156	-0.65748	1	1	5
1	13.6	3.95148	3.40206	833	-0.549422		5	3	1.73	73	24.3911	1.7	50	17.301	2	2										2	2	10
1	13.3	3.92687	3.49336	709	-0.433511	2	3	1	1.82	118	35.6237	1.6	80	31.25	1	1	393	1.6	85	33.2031	1.95312	1.82	118	35.6237	0	1	1	12
2	10.7	2.78782	2.12072	1234	-0.667102			3	1.75	115	37.551	1.68	62	21.9671	2	1										2	2	21
2	8.7	1.81634	1.4587	1737	-0.357632	2	2	1	1.78	82	25.8806	1.75	74	24.1633	2	1	1155	1.75	76	24.8163	0.653061	1.78	78	24.6181	-1.26247	1	1	12
2	17	3.15686	3.0922	176	-0.0646565	1	3	3	1.7	92	31.8339	1.73	110	36.7537	1	1	1123	1.7	90	31.1419	-5.61178					1	2	10
2	10.5	2.52056	1.60091	1672	-0.919645	2	2		1.8	80	24.6914	1.68	76	26.9274	1	2	1154	1.67	71	25.4581	-1.46937					1	2	26
1	6.7	2.90148	2.69152	1686	-0.209952		3	2	1.73	70	23.3887	1.7	70	24.2215	2	2										2	2	8
1	5.6	3.22	3.94995	1670	0.729951	2	3	1	1.82	98	29.5858	1.74	89	29.3962	1	1	1182	1.74	93	30.7174	1.32118	1.82	102	30.7934	1.20758	1	1	19
2	17.2	4.19069	4.19775	630	0.00705917		5	4	1.7	70	24.2215	1.65	80	29.3848	1	2										2	2	29
2	14.7	3.07419	2.98	42	-0.0941844	1	1	1	1.84	100	29.5369	1.76	125	40.3538	1	1	1117	1.76	100	32.2831	-8.07076	1.86	95	27.4598	-2.07704	1	1	6
1	11.3	2.15262	0.872857	1684	-1.27976	2	3	1	1.72	69	23.3234	1.74	78	25.763	1	2	1148					1.72	67	22.6474	-0.676041	2	1	11
1	6.8	3.54751	1.64211	869	-1.9054	1	2	1	1.83	100	29.8606	1.74	105	34.6809	1	1	1117	1.73	95	31.7418	-2.93915	1.82	98	29.5858	-0.274752	1	1	10
1	14.4	2.93449	2.63221	560	-0.30228	1	3	1	1.82	93	28.0763	1.56	73	29.9967	1	1	1116	1.55	65	27.0552	-2.94156					1	2	14
1	13.9	3.82392	3.79206	977	-0.031855		3	1	1.78	76	23.9869	1.62	100	38.1039	1	2										2	2	30
2	15	3.24592	3.22871	269	-0.0172147	1	3	1	1.87	125	35.7459	1.64	78	29.0006	1	1	1103	1.65	75	27.5482	-1.45239					1	2	8
2	12.8	3.30224	3.60779	1435	0.305552	2	3	1	1.93	90	24.1617	1.73	70	23.3887	2	2	1134	1.73	74	24.7252	1.3365	1.9	93	25.7618	1.60005	1	1	29
1	5.8	3.13522	2.32542	1590	-0.809799		3	1	1.79	87	27.1527	1.6	79	30.8594	1	1										2	2	24
2	11.6	2.94444	2.77727	406	-0.167171		3	2	1.79	100	31.21	1.68	100	35.4308	1	1										2	2	28
2	10.9	2.68947	2.05417	1498	-0.635304	2	3	1	1.78	88	27.7743	1.68	85	30.1162	1	1	370	1.67	85	30.478	0.361753	1.78	90	28.4055	0.631233	1	1	22
2	5.2	2.32451	2.69424	1258	0.369737		2	2	1.9	115	31.856	1.8	90	27.7778	1	1										2	2	10
2	18.8	1.82324	1.85225	374	0.0290049	1	4	1	1.9	100	27.7008	1.65	73	26.8136	1	1	1127	1.64	67	24.9108	-1.90282	1.87	85	24.3072	-3.39359	1	1	7
1	12.3	2.95314	2.40618	588	-0.546963	1	4	1	1.67	90	32.2708	1.65	65	23.8751	2	1	1096	1.63	65	24.4646	0.589487	1.65	91	33.4252	1.15437	1	1	11
1	10.5	3.25425	2.87798	170	-0.376271	1	2	1	1.86	110	31.7956	1.8	115	35.4938	1	1	1096	1.8	125	38.5802	3.08642	1.87	105	30.0266	-1.76899	1	1	8
2	7.8	3.5428	3.36503	1652	-0.177766			2	1.8	200	61.7284	1.77	85	27.1314	1	1										2	2	28
2	16	4.19306	4.31577	218	0.122706			2	1.8	65	20.0617	1.65	100	36.7309	1	2										2	2	11
1	12.4	2.31562	2.57834	352	0.262723		2	1	1.87	120	34.3161	1.67	90	32.2708	1	1										2	2	9
2	12	2.80497	2.99425	561	0.189273	1	4	1	1.82	140	42.2654	1.62	87	33.1504	1	1	1088	1.62	83	31.6263	-1.52416	1.82	120	36.2275	-6.03792	1	1	9
1	9.8	2.79118	1.99637	1689	-0.794807	2	5	1				1.65	80	29.3848	1		1119	1.65	80	29.3848	0					1	2	23
2	13.1	2.62304	2.38002	1016	-0.243022	2	3	1	1.87	93	26.595	1.69	83	29.0606	1	1	355	1.69	82	28.7105	-0.350128	1.85	97	28.3419	1.74687	1	1	15
2	10.9	3.06354	3.06229	1396	-0.00124195		2	2	1.68	100	35.4308	1.7	92	31.8339	1	1										2	2	5
2	13	1.68026	1.23428	35	-0.445984	1	3	1	1.76	90	29.0548	1.72	84	28.3937	1	1	1081	1.72	80	27.0416	-1.35208	1.74	88	29.0659	0.0111747	1	1	4
1	10.5	2.72119	2.482	517	-0.239189	1	3	2	1.8	90	27.7778	1.68	70	24.8016	2	1	1081									2	2	9
1	16.6	3.24855	2.87823	479	-0.37032		4	1	1.77	78	24.8971	1.65	68	24.977	2	2										2	2	12
2	11.7	2.01277	1.2395	613	-0.773267	1	2	1	1.8	85	26.2346	1.52	96	41.5512	1	1	1078					1.8	78	24.0741	-2.16049	2	1	8
2	8.6	2.93816	2.79938	985	-0.13878	2	4	2	1.86	81	23.4131	1.65	86	31.5886	1	2	347	1.65	85	31.2213	-0.367309	1.85	77	22.4982	-0.914937	1	1	16
1	6.9	5.2129	4.69613	1239	-0.51677	2	3	1	1.78	105	33.1398	1.62	87	33.1504	1	1	1109	1.62	90	34.2936	1.14312	1.76	105	33.8972	0.757456	1	1	24
2	12.5	3.15542	3.15526	70	-0.000152749		1	2	1.75	115	37.551	1.75	82	26.7755	1	1										2	2	4
1	9.6	3.66632	2.71409	739	-0.952233		2	1	1.81	83	25.335	1.71	79	27.0169	1	1										2	2	17
2	12.7	3.77561	3.68357	586	-0.0920377	1	2	1	1.9	101	27.9778	1.71	87	29.7527	1	1	1073	1.7	80	27.6817	-2.07108	1.89	99	27.7148	-0.26305	1	1	27
1	11.9	3.26158	3.3539	1483	0.0923146	2	2	1	1.74	90	29.7265	1.65	57	20.9366	2	1	1104	1.64	61	22.68	1.74331	1.74	94	31.0477	1.32118	1	1	21
2	8.8	2.01657	1.87206	424	-0.144508	1	3	1	1.77	86	27.4506	1.7	83	28.7197	1	1	1068	1.7	72.7	25.1557	-3.56401	1.82	80	24.1517	-3.29893	1	1	13
2	15.1	2.42928	2.28692	413	-0.142355		3	1	1.72	92	31.0979	1.7	78	26.9896	1	1										2	2	11
2	13.7	2.08897	1.89088	1164	-0.198093	2	1	1	1.82	96	28.982	1.72	88.1	29.7796	1	1	1085	1.72	75	25.3515	-4.42807	1.82	93	28.0763	-0.905688	1	1	20
2	12.9	3.00031	2.79448	311	-0.205827	1		2				1.68	74	26.2188	1		1085	1.68	80	28.3447	2.12585					1	2	10
2	11.3	2.62087	2.82157	1589	0.200697	2	2	1	1.71	67.2	22.9814	1.77	84.3	26.908	1	2	1085	1.76	81	26.1493	-0.7587	1.71	71	24.281	1.29955	1	1	28
2	4.8	3.93482	3.34444	1631	-0.59038	2	2	1	1.92	120	32.5521	1.68	108	38.2653	1	1	323	1.68	99	35.0765	-3.18878	1.9	102	28.2548	-4.29724	1	1	18
2	12.9	2.95778	2.23892	1092	-0.718858			1	1.65	72	26.4463	1.6	75	29.2969	1	1										2	2	24
2	12	2.79539	2.18891	901	-0.60648	1	4	3	1.78	90	28.4055	1.65	58	21.3039	2	1	1051	1.7	53	18.3391	-2.96485					1	2	20
2	6.3	3.18657	2.86332	1015	-0.32325	2			1.7	90	31.1419	1.57	60	24.3418	2	1	319	1.55	59	24.5578	0.215994	1.75	105	34.2857	3.14385	1	1	14
2	18.3	3.70504	3.67475	289	-0.0302884	1	2	1	1.78	85	26.8274	1.8	115	35.4938	1	1	1047	1.8	115	35.4938	0	1.78	90	28.4055	1.57808	1	1	16
2	8.9	3.1702	2.60782	1257	-0.562377	2	4	1	1.7	60	20.7612	1.63	93	35.0032	1	2	1047					1.7	62	21.4533	0.692042	2	1	14
2	10.2	2.94199	3.03608	164	0.0940921	1	2	1	1.74	90	29.7265	1.57	90	36.5126	1	1	315	1.58	90	36.0519	-0.460723	1.76	88	28.4091	-1.31743	1	1	4
1	9.7	3.22514	3.01736	1105	-0.207771	2	3	2	1.73	80	26.7299	1.64	56	20.8209	2	1	314	1.64	53	19.7055	-1.11541	1.74	75	24.7721	-1.95783	1	1	16
2	11.5	2.50479	2.50992	391	0.00512577		4	2	1.74	85	28.075	1.68	96	34.0136	1	1										2	2	16
2	12.2	2.99828	2.83148	31	-0.16679	1		1	1.78	95	29.9836	1.64	116	43.1291	1	1	1071	1.65	120	44.0771	0.948045	1.78	94	29.668	-0.315617	1	1	6
2	10.7	3.26441	3.20619	133	-0.0582151		1	2	1.8	92	28.3951	1.7	65	22.4913	2	1										2	2	7
1	9.8	2.47863	2.25207	344	-0.226566	1		1	1.8	197	60.8025	1.8	110	33.9506	1	1	1040	1.82	97	29.2839	-4.66671					1	2	8
2	18.5	3.28375	3.15604	1555	-0.127709		4	4	1.8	130	40.1235	1.67	86	30.8365	1	1										2	2	39
2	19.9	3.61311	3.88503	338	0.271921		4	4	2	114	28.5	1.7	74	25.6055	1	1										2	2	9
2	14.7	2.52711	2.42327	432	-0.103837	1	2	1	1.76	89	28.7319	1.64	50	18.5901	2	1	1031	1.64	57	21.1927	2.60262	1.78	82	25.8806	-2.85135	1	1	11
1	12.9	4.34759	4.34225	1479	-0.00534328		3					1.52	89	38.5215	1											2	2	25
2	4.8	2.68929	2.69802	1315	0.00873492	2	4	1	1.83	104	31.055	1.69	104	36.4133	1	1	300	1.7	98	33.91	-2.50326	1.85	100	29.2184	-1.83657	1	1	31
1	3.4	5.04909	4.73779	1632	-0.311303	2	3	1	1.63	76	28.6048	1.79	100.3	31.3036	1	1	300	1.79	82	25.5922	-5.71143	1.63	76	28.6048	0	1	1	23
1	9.2	2.63319	2.49688	368	-0.136309	1	3	2	1.82	100	30.1896	1.74	93	30.7174	1	1	1026	1.74	90	29.7265	-0.990884					1	2	11
1	14.1	3.70561	3.79069	43	0.0850719	1	3	1	1.8	92.8	28.642	1.69	170	59.5217	1	1	1025	1.69	129	45.1665	-14.3552	1.79	85	26.5285	-2.11346	1	1	4
2	7.3	3.61599	3.27774	1248	-0.338247	2	4	1	1.73	103	34.4148	1.6	60	23.4375	2	1	1056	1.57	60	24.3418	0.904258	1.76	105	33.8972	-0.517571	1	1	21
2	7.6	2.87047	1.50378	511	-1.36669		5	2	1.85	140	40.9058	1.57	49	19.8791	2	1										2	2	11
2	16.2	2.93459	2.7279	86	-0.206692		1	1	1.89	89	24.9153	1.57	67	27.1816	1	2										2	2	4
2	12.4	2.49004	2.35987	1592	-0.130175	2	3	1	1.9	90	24.9307	1.64	74	27.5134	1	2	1050	1.64	70	26.0262	-1.48721	1.91	90	24.6704	-0.260372	1	1	29
1	9.7	3.14159	2.90386	1571	-0.237738	2	4	1	1.67	65	23.3067	1.52	60	25.9695	1	2	288	1.52	62	26.8352	0.865651	1.67	65	23.3067	0	1	1	32
1	8.6	1.72425	2.42182	380	0.697571	1	5	1	1.9	110	30.4709	1.66	64	23.2254	2	1	1019	1.68	66	23.3844	0.158922	1.87	110	31.4564	0.985519	1	1	4
1	14.7	3.47204	3.5899	38	0.117861	1		2				1.69	112	39.2143	1		280	1.69	110	38.5141	-0.700256					1	2	3
1	12.6	2.37448	1.77871	757	-0.595766	2	2	1	1.88	80	22.6347	1.62	70	26.6728	1	2	280	1.6	73	28.5156	1.84286	1.88	80	22.6347	0	1	1	9
2	9.1	3.35125	3.25823	391	-0.0930119	1	3	1	1.73	100	33.4124	1.62	94	35.8177	1	1	1011	1.62	89	33.9125	-1.9052	1.73	94	31.4077	-2.00474	1	1	7
1	10.3	2.84033	2.92116	778	0.0808264	1	2	1	1.85	104	30.3871	1.66	82	29.7576	1	1	1041	1.67	78	27.968	-1.78957	1.85	95	27.7575	-2.62966	1	1	9
2	16.7	3.1811	3.159	409	-0.0221002	1	4	2				1.66	92	33.3866	1		1008									2	2	11
2	16.1	3.44709	3.38142	509	-0.0656661	2	4	2	1.65	90	33.0579	1.65	92	33.7925	1	1	272	1.63	92	34.6268	0.834351					1	2	21
2	13.8	2.79097	3.28644	1202	0.495475	2	3	2	1.7	100	34.6021	1.66	88	31.935	1	1	272	1.67	87	31.1951	-0.739874	1.69	90	31.5115	-3.09057	1	1	24
2	12.3	2.57788	2.81388	586	0.235994		2	2	1.8	105	32.4074	1.6	93	36.3281	1	1										2	2	14
2	10.1	2.12741	2.03071	898	-0.0966974	2	3	1	1.82	95	28.6801	1.67	65	23.3067	2	1	272	1.67	62	22.231	-1.07569	1.78	80	25.2493	-3.43077	1	1	11
1	14.7	4.13016	4.22438	641	0.0942152	1	4	2	1.65	110	40.404	1.56	93	38.215	1	1	1032	1.57	99	40.1639	1.94891					1	2	9
2	13.9	2.35107	2.32393	433	-0.0271436	1	1	1	1.86	95	27.4598	1.68	75	26.5731	1	1	1001	1.68	74	26.2188	-0.354308	1.86	90	26.0146	-1.44525	1	1	12
2	9.8	2.07111	2.46652	1119	0.395409	2	4	1	1.86	133	38.4438	1.64	78	29.0006	1	1	1028	1.64	76	28.257	-0.743605	1.86	112	32.3737	-6.07007	1	1	16
1	15.3	3.41219	3.00426	282	-0.407935		5	2				1.53	63	26.9127	1											2	2	7
1	13.1	2.57347	1.76146	1135	-0.81201	2	3	1	1.8	95	29.321	1.63	58	21.83	2	1	1022	1.63	62	23.3355	1.50551	1.79	101	31.5221	2.20112	1	1	14
2	14.2	2.19598	2.50557	1509	0.309585	2	1	1	1.88	120	33.952	1.7	70	24.2215	2	1	1018					1.84	120	35.4442	1.49222	2	1	6
2	12.9	1.89843	2.22664	1346	0.328209	2	4	3	1.7	94	32.526	1.62	87	33.1504	1	1	1013	1.62	84	32.0073	-1.14312	1.7	95	32.872	0.346021	1	1	24
2	13	3.03047	2.99882	110	-0.0316493	1	2	2				1.7	93	32.1799	1		981									2	2	6
1	9.8	2.66522	1.9604	126	-0.704821	1	4	1	1.65	74	27.1809	1.6	63	24.6094	2	1	970	1.65	73	26.8136	2.20422					1	2	5
2	9.6	2.77829	2.77208	56	-0.00621461	1	4	1	1.75	108	35.2653	1.81	88	26.8612	1	1	970	1.76	95	30.6689	3.8077					1	2	4
2	11.1	2.74626	2.12294	1074	-0.623325		2	1	1.82	80	24.1517	1.66	85	30.8463	1	2										2	2	13
1	15.5	3.80502	3.81692	517	0.0118993		3	1	1.79	95	29.6495	1.64	72	26.7698	1	1										2	2	5
2	12.3	2.53487	2.42237	208	-0.112504	1	4	2	1.75	100	32.6531	1.75	104	33.9592	1	1	968	1.75	110	35.9184	1.95918	1.8	59	18.2099	-14.4432	1	1	6
2	17.1	2.39668	2.63756	210	0.240877	1	2	1	1.8	85	26.2346	1.62	69	26.2917	1	1	225	1.62	65	24.7676	-1.52416	1.8	90	27.7778	1.54321	1	1	4
1	11.8	4.34259	4.22819	246	-0.114403		4	1	1.82	80	24.1517	1.68	96	34.0136	1	2										2	2	8
2	12.4	2.53484	2.51557	55	-0.0192754		5	2				1.69	79.3	27.7651	1											2	2	3
2	4.8	4.53353	2.55819	1469	-1.97535		4	2	1.85	135	39.4449	1.69	93	32.5619	1	1										2	2	4
1	12.8	3.40708	3.04803	215	-0.359048	2	2	2	1.75	65	21.2245	1.63	85	31.9922	1	2	214	1.63	84	31.6158	-0.376378					1	2	7
2	12.1	2.77954	2.52357	153	-0.255962	1	3	1	1.96	77	20.0437	1.72	109	36.8442	1	2	945	1.76	76	24.5351	-12.3091					1	2	7
2	11.5	3.15804	2.96139	1077	-0.196656	2	2	1	1.86	90	26.0146	1.62	91	34.6746	1	1	214	1.64	92	34.2058	-0.468762	1.86	95	27.4598	1.44525	1	1	21
2	9.2	2.72826	2.76674	928	0.0384851	2	4	1	1.74	96	31.7083	1.64	82	30.4878	1	1	211	1.64	81	30.116	-0.371802	1.75	93	30.3673	-1.34094	1	1	19
1	15.1	4.1651	4.11363	695	-0.0514638	1	4	1	1.72	78	26.3656	1.62	90	34.2936	1	1	966	1.62	73	27.8159	-6.47767	1.7	76	26.2976	-0.0680252	1	1	9
2	7.7	2.84088	2.23836	1271	-0.602516	2	3	1	1.82	90	27.1706	1.65	77	28.2828	1	1	966	1.63	70	26.3465	-1.93633	1.82	84	25.3593	-1.81138	1	1	21
1	7.3	3.21816	3.20156	1463	-0.0165921	2	2	1	1.83	98	29.2633	1.6	87	33.9844	1	1	966	1.6	75	29.2969	-4.6875	1.83	85	25.3815	-3.88187	1	1	18
1	15.6	3.98964	4.26745	377	0.277811	1	5	2	1.73	65	21.7181	1.68	76	26.9274	1	2	934	1.68	68	24.093	-2.83447	1.74	65	21.4692	-0.248916	1	1	17
1	15.4	4.29892	4.30403	1100	0.00510746	2	1		1.8	110	33.9506	1.7	120	41.5225	1	1	203	1.7	120	41.5225	0					1	2	33
1	14.3	4.18529	3.81387	288	-0.371414		3	4	1.81	100	30.5241	1.68	92	32.5964	1	1										2	2	16
2	12.5	3.80012	3.72606	764	-0.0740615	1	3	1	1.72	96	32.45	1.68	115	40.7455	1	1	965	1.67	130	46.6134	5.8679	1.67	100	35.8564	3.40646	1	1	50
1	8.9	3.2259	2.42008	304	-0.805822	1	2	1	1.77	84	26.8122	1.68	72	25.5102	1	1	934					1.78	82	25.8806	-0.931648	2	1	9
2	8.8	3.04845	2.57583	1470	-0.472617	2	2	1				1.8	79	24.3827	2		203	1.8	80	24.6914	0.308642					1	2	13
2	7.7	2.64519	2.51726	1304	-0.127927	2	5	1	1.73	80	26.7299	1.665	77	27.7755	1	1	964	1.66	70	25.4028	-2.37271					1	2	26
2	14.8	2.07758	2.21249	1489	0.134915	2	2	1	1.95	117	30.7692	1.73	89	29.737	1	1	962	1.73	80.5	26.897	-2.84005	1.95	125	32.8731	2.10388	1	1	23
1	11.2	3.17759	3.52443	1463	0.346837		4	1	1.65	57	20.9366	1.6	50	19.5312	2	2										2	2	14
1	9.5	3.09931	2.88302	117	-0.216293	1	4	1	1.78	88	27.7743	1.62	75	28.578	1	1	931	1.62	80	30.4832	1.9052	1.78	81	25.565	-2.20932	1	1	4
2	12.7	3.03417	3.14887	986	0.114701	2		8				1.63	85	31.9922	1		958									2	2	16
2	7.8	2.86223	2.15834	661	-0.70389	2	3	1	1.87	92	26.309	1.73	99	33.0783	1	1	196	1.73	95	31.7418	-1.3365	1.87	89	25.4511	-0.857903	1	1	22
2	8.3	2.00148	1.39876	950	-0.602716	1	3	1	1.83	101	30.1592	1.68	77	27.2817	1	1	957	1.68	79	27.9904	0.708617	1.82	100	30.1896	0.0304339	1	1	10
1	8.1	3.00733	2.124	1527	-0.883333		4	1	1.79	75	23.4075	1.66	67	24.3141	2	2										2	2	21
2	16.3	2.05734	1.75992	788	-0.297413	1	4	1	1.87	90	25.7371	1.65	95	34.8944	1	1	955	1.65	95	34.8944	0	1.87	92	26.309	0.571935	1	1	12
2	15.7	2.89895	3.18249	789	0.283536	2	3	1	1.8	82	25.3086	1.64	57.5	21.3786	2	1	193	1.61	57	21.9899	0.611249	1.78	85	26.8274	1.51878	1	1	13
2	11	3.02833	3.0005	642	-0.0278316	1	1	1	1.85	90	26.2966	1.7	62	21.4533	2	1	955	1.7	54	18.6851	-2.76817	1.85				1	2	13
2	10.6	1.65445	1.7169	613	0.0624441	1	3	1	1.84	105	31.0137	1.67	67	24.0238	2	1	955	1.67	70	25.0995	1.07569	1.84	90	26.5832	-4.43053	1	1	15
2	7.5	2.89084	3.12248	488	0.231631	1	3	1	1.85	88	25.7122	1.65	66	24.2424	2	1	924	1.68	65	23.03	-1.21238	1.85	92	26.8809	1.16874	1	1	7
2	6.4	2.66765	2.16598	1025	-0.501672	2	2	1	1.88	102	28.8592	1.81	110	33.5765	1	1	193	1.81	100	30.5241	-3.05241	1.85	102	29.8028	0.943563	1	1	17
2	10.5	2.77152	2.17118	1075	-0.600334	2	3	1	1.78	73	23.04	1.57	82	33.2671	1	2	945	1.58	78	31.245	-2.02208	1.76	71	22.921	-0.119049	1	1	12
1	5.3	4.87675	3.83492	1386	-1.04183	2	4	1	1.84	108	31.8998	1.65	100	36.7309	1	1	183	1.65	90	33.0579	-3.67309	1.84	110	32.4905	0.590737	1	1	28
2	10.3	2.62792	1.27016	644	-1.35775	1	2	1	1.92	90	24.4141	1.67	100	35.8564	1	2	912	1.68	89	31.5334	-4.32298	1.92	90	24.4141	0	1	1	10
1	11.2	3.43562	3.49045	1473	0.0548352	2		1	1.77	130	41.4951	1.65	83	30.4867	1	1	941	1.65	65	23.8751	-6.61157					1	2	24
2	18.2	3.12815	2.98699	105	-0.141161	1	3	2	1.78	80	25.2493	1.8	72	22.2222	2	1	907	1.8	80	24.6914	2.46914					1	2	15
1	11.6	3.02923	3.06665	375	0.0374209	1	2	1	1.84	80	23.6295	1.68	59	20.9042	2	2	907	1.67	79	28.3266	7.42239	1.84	80	23.6295	0	1	1	7
2	10.4	2.2018	1.0996	749	-1.10219	1	3	1	1.9	92	25.4848	1.695	68	23.6684	2	1	938	1.69	66	23.1084	-0.559999	1.89	92	25.7552	0.270393	1	1	8
1	11.9	3.00362	2.55986	490	-0.44376	2	3	1	1.96	100	26.0308	1.77	116	37.0264	1	1	172	1.76	109	35.1885	-1.83786	1.95	103	27.0874	1.05662	1	1	8
2	10.6	2.7252	2.5064	164	-0.2188	1	3	1	1.91	84	23.0257	1.72	82	27.7177	1	2	903					1.89	87	24.3554	1.32974	2	1	5
2	14.8	2.89476	2.77383	16	-0.120931	1	2	2	1.97	100	25.7672	1.68	70	24.8016	2	1	900	1.68	65	23.03	-1.77154					1	2	4
1	12.6	3.58183	3.45853	15	-0.123305		3	1	1.755	75	24.3505	1.63	47	17.6898	2	2										2	2	7
1	7.6	2.84944	2.10068	1372	-0.748762	2	2	2	1.85	85	24.8356	1.78	72	22.7244	2	2	169	1.78	72	22.7244	0	1.85				1	2	14
2	12.6	2.9884	3.65694	637	0.668538	1	3	1	1.84	135	39.8748	1.76	83	26.7949	1	1	893					1.85	126	36.8152	-3.05957	2	1	6
2	11.6	2.86391	2.37011	1459	-0.493798	2	2		1.95	120	31.5582	1.8	90	27.7778	1	1	162	1.8	81	25	-2.77778	1.95	120	31.5582	0	1	1	31
1	9.9	3.21579	2.77839	1448	-0.437405	2	3	1	1.93	118	31.6787	1.75	80	26.1224	1	1	923	1.75	79	25.7959	-0.326531	1.92	113	30.6532	-1.02549	1	1	10
2	18.7	2.65687	2.53237	177	-0.124499	1	5	1	1.73	80	26.7299	1.68	105	37.2024	1	1	891	1.68	111	39.3282	2.12585	1.71	85	29.0688	2.33885	1	1	15
1	15.8	3.57197	2.06089	1185	-1.51108	2	5	1	1.74	85	28.075	1.66	90	32.6608	1	1	922	1.63	97	36.5087	3.84795	1.73	87	29.0688	0.993753	1	1	26
1	11.6	2.72584	1.64976	355	-1.07608	1	2	2	1.75	81	26.449	1.57	93	37.7297	1	1	891									2	2	7
2	21.9	2.55116	2.36228	936	-0.188883	2	4	1	1.73	75	25.0593	1.57	83	33.6728	1	1	920									2	2	9
2	11.7	2.35017	2.50748	640	0.157302	2	4	2	1.84	98	28.9461	1.59	68	26.8977	1	1	158	1.59	69	27.2932	0.395554	1.83	100	29.8606	0.914426	1	1	31
2	11.4	3.67647	3.62667	1263	-0.0498003	2	4	2	1.7	76	26.2976	1.71	92.3	31.5653	1	1	920	1.7	95.4	33.0104	1.44511	1.7	84	29.0657	2.76817	1	1	37
1	10.2	2.71066	2.19201	1281	-0.51865	2	3	1	1.74	82	27.0842	1.6	55	21.4844	2	1	920	1.6	50	19.5312	-1.95312	1.75	79	25.7959	-1.28824	1	1	21
2	9.2	2.01178	1.78631	278	-0.225467	1	3	1	1.9	100	27.7008	1.69	80	28.0102	1	1	889	1.69	85	29.7609	1.75064					1	2	8
1	9.1	2.25407	1.97122	985	-0.282848	2	4	2	1.78	62	19.5682	1.668	95.6	34.361	1	2	920	1.67	91	32.6294	-1.73165	1.78	62	19.5682	0	1	1	23
2	17.2	2.48874	1.50121	644	-0.987532		4	4	1.87	110	31.4564	1.73	120	40.0949	1	1										2	2	23
2	14.5	3.46953	3.58642	1372	0.116898	2	2	2	1.8	110	33.9506	1.78	106	33.4554	1	1	917	1.76	100	32.2831	-1.17231					1	2	44
2	9.1	3.90032	3.79778	1073	-0.102547	2	4	3	1.77	100	31.9193	1.75	115	37.551	1	1	917	1.73	100	33.4124	-4.13861	1.76				1	2	22
1	5.2	2.25095	2.71699	1421	0.466035	2		1	1.61	64	24.6904	1.63	77	28.9811	1	2	154	1.6	80	31.25	2.26886	1.61	64	24.6904	0	1	1	16
2	11	2.08961	1.7537	1479	-0.335911	2	2	2	1.8	96	29.6296	1.7	65	22.4913	2	1	153	1.7	62	21.4533	-1.03806					1	2	30
2	9.3	1.75651	1.61342	394	-0.143096		2	1	1.85	92	26.8809	1.72	92	31.0979	1	1										2	2	10
2	18.2	2.96268	3.30751	684	0.34483	1		6	1.93	115	30.8733	1.62	81	30.8642	1	1	913	1.63	78	29.3575	-1.50668	1.92	114	30.9245	0.0511671	1	1	14
2	12	2.80842	2.14609	475	-0.662325	1	5	1	1.8	111	34.2593	1.59	63	24.9199	2	1	882					1.77	112	35.7496	1.49037	2	1	10
1	15.3	3.65714	3.69042	220	0.0332753		5	2				1.652	61.8	22.6448	2											2	2	18
2	15	3.62468	3.36935	221	-0.255331		5	2	1.62	90	34.2936	1.72	108	36.5062	1	1										2	2	11
2	11.5	3.61685	3.29531	289	-0.32154	1	5	2	1.95	100	26.2985	1.75	110	35.9184	1	1	879	1.75	106	34.6122	-1.30612	2	95	23.75	-2.54849	1	1	9
1	8.6	4.32594	2.73479	1451	-1.59115	2	3	1				1.72	108	36.5062	1		146	1.72	92	31.0979	-5.40833					1	2	36
1	14.2	3.25071	1.97798	840	-1.27273		3	2	1.87	93	26.595	1.75	78	25.4694	1	1										2	2	15
1	4.8	4.9405	4.6987	438	-0.241802			1	1.71	81	27.7008	1.645	77	28.455	1	1										2	2	13
2	13.9	2.4239	2.10297	189	-0.320939	1	1	3	1.9	80	22.1607	1.73	57	19.0451	2	2	872	1.76	56	18.0785	-0.966561	1.88	87	24.6152	2.45455	1	1	8
2	12.9	3.18184	3.0386	25	-0.14324		1	2	1.83	75	22.3954	1.7	92	31.8339	1	2										2	2	5
2	10.9	2.50387	2.75355	793	0.249679	1		1	1.86	105	30.3503	1.55	109.4	45.5359	1	1	903	1.55				1.86	100	28.9051	-1.44525	2	1	17
2	9	2.71357	1.99826	1305	-0.715307	2	4	1	1.76	85	27.4406	1.69	105	36.7634	1	1	140	1.69	100	35.0128	-1.75064	1.75	87	28.4082	0.967564	1	1	36
2	8.1	2.27503	1.76826	1359	-0.506764	2		1	1.76	99	31.9602	1.62	129	49.1541	1	1	902	1.62	130	49.5351	0.381039	1.72	90	30.4218	-1.53838	1	1	16
1	11.2	3.0588	1.10634	1399	-1.95246		4	1				1.62	72	27.4348	1											2	2	15
1	10.7	2.63435	2.48035	34	-0.153999	1	2	1	1.7	85	29.4118	1.92	120	32.5521	1	1	870	1.93	120	32.2156	-0.336453					1	2	8
2	10.2	1.59955	1.83985	1359	0.240305	2		1	1.8	82	25.3086	1.6	69	26.9531	1	1	901	1.6	64	25	-1.95312	1.8	80	24.6914	-0.617284	1	1	21
1	9.2	2.69796	2.46654	471	-0.231421	1	2	1	1.9	83.2	23.0471	1.66	92.3	33.4954	1	2	901	1.64	88.7	32.9789	-0.516546	1.9				1	2	8
2	14.6	2.32629	2.22982	920	-0.0964638	2	2	1	1.78			1.66	52	18.8707	2		899	1.66	53	19.2336	0.362897	1.8	81	25		1	2	12
1	7.3	2.57325	2.55411	313	-0.0191401		3	1	1.785	89.5	28.0897	1.74	90.2	29.7926	1	1										2	2	9
2	15.8	2.57368	3.00913	24	0.435447	1	2	2	1.82	110	33.2085	1.62	92	35.0556	1	1	858	1.62	90	34.2936	-0.762079	1.8	100	30.8642	-2.34435	1	1	4
1	15.4	3.58237	3.56766	240	-0.0147179		3	1	1.87	81	23.1634	1.65	94.4	34.674	1	2										2	2	6
2	11.8	1.53633	1.01815	189	-0.518176	1	3	1	1.86	100	28.9051	1.76	62	20.0155	2	1	858	1.76	66	21.3068	1.29132	1.86	100	28.9051	0	1	1	7
2	10.1	3.58549	2.32495	1269	-1.26055	2	2	1	1.77	118	37.6648	1.67	93	33.3465	1	1	858	1.7	80	27.6817	-5.66482	1.77	100	31.9193	-5.74548	1	1	42
2	13.7	2.17417	1.48055	1394	-0.693629		4	1	1.73	95	31.7418	1.74	73	24.1115	2	1										2	2	42
1	12.2	2.68134	2.58	743	-0.101337	1	2	1	1.76	92	29.7004	1.67	94	33.705	1	1	857	1.67	90	32.2708	-1.43426					1	2	9
1	10.1	3.92654	3.70516	1253	-0.221388	2	2		1.83	98	29.2633	1.63	116	43.6599	1	1	882	1.63	130	48.9292	5.2693	1.83	107	31.9508	2.68745	1	1	12
2	8.5	3.31669	2.40265	1248	-0.914041	2	3		1.7	85	29.4118	1.76	95	30.6689	1	1	882	1.76	98	31.6374	0.968492					1	2	13
2	11.8	2.79775	2.18649	994	-0.611257	2	4	1	1.74	92	30.3871	1.68	105	37.2024	1	1	881	1.68	107	37.911	0.708617	1.74	95	31.378	0.990884	1	1	16
2	9.7	2.62111	1.93972	1141	-0.681389	2	3	1	1.8	95	29.321	1.67	72	25.8166	1	1	881	1.67	72	25.8166	0	1.8	94	29.0123	-0.308642	1	1	20
1	5.4	4.2576	2.33884	714	-1.91877	2	2	1	1.91	92	25.2186	1.78	90	28.4055	1	1	119					1.9	90	24.9307	-0.287859	2	1	7
2	11.3	3.55844	3.4043	165	-0.154133		2	1	1.82	152	45.8882	1.57	92.7	37.608	1	1										2	2	8
2	22	4.26873	4.2768	574	0.00806469	1	5	4	1.75			1.73	80	26.7299	1		844	1.73	85	28.4005	1.67062					1	2	38
2	17	1.99466	1.53669	333	-0.457968	2	3	2	1.75	80	26.1224	1.69	70	24.5089	2	1	113	1.69	62	21.7079	-2.80102	1.75	74	24.1633	-1.95918	1	1	10
1	8.8	1.92008	2.11276	667	0.192675	1	4	1	1.82	92	27.7744	1.59	50	19.7777	2	1	842	1.59	65	25.711	5.93331					1	2	8
2	8.1	2.92529	2.65762	1476	-0.267663	2	3	1	1.78	110	34.7178	1.54	98	41.3223	1	1	873	1.54	100	42.1656	0.843313	1.74	107	35.3415	0.623686	1	1	52
1	6.8	4.51101	3.92539	1204	-0.585624	2	4	5	1.73	130	43.4361	1.82	120	36.2275	1	1	842	1.82	110	33.2085	-3.01896	1.7	125	43.2526	-0.183537	1	1	11
2	6.5	2.81791	2.58192	1064	-0.235988	2	2	1	1.86	120	34.6861	1.84	103	30.423	1	1	873	1.82	81	24.4536	-5.9694	1.84	121	35.7396	1.05351	1	1	25
1	16.8	4.15108	4.07233	51	-0.0787509	1	4	1	1.83	86	25.6801	1.78	112	35.3491	1	1	837	1.78	113	35.6647	0.315617	1.83	98	29.2633	3.58327	1	1	6
2	8.6	2.86213	3.06713	1232	0.204995	2	5	2				1.72	81.9	27.6839	1		106	1.72	67	22.6474	-5.03651					1	2	21
2	9.3	2.44448	2.11657	754	-0.327902		3	1	1.78	78	24.6181	1.58	58	23.2335	2	2										2	2	13
1	15	2.77128	1.69135	431	-1.07993	1	3	2	1.92	105	28.4831	1.72	87	29.4078	1	1	834	1.72	85	28.7317	-0.676041					1	2	8
2	7.4	2.69464	2.58376	166	-0.110878	1	3	1	1.8	100	30.8642	1.71	85	29.0688	1	1	834	1.71	88	30.0947	1.02596					1	2	7
1	13.8	2.63264	1.92986	490	-0.702773	1	3	1	1.82	93	28.0763	1.67	74	26.5338	1	1	829	1.67	74	26.5338	0					1	2	9
1	10.9	2.78295	1.97671	286	-0.806233	2	3	1	1.73	80	26.7299	1.68	90	31.8878	1	1	97	1.68	88	31.1791	-0.708617					1	2	7
2	10.4	2.36663	2.22504	1379	-0.141595	2	4	2	1.82	125	37.737	1.68	60	21.2585	2	1	889	1.68	54	19.1327	-2.12585	1.82	135	40.7559	3.01896	1	1	25
1	8.6	4.2207	2.33818	1414	-1.88252	2	3	8	1.82	90	27.1706	1.68	65	23.03	2	1	97	1.68	63	22.3214	-0.708617					1	2	22
2	11.1	3.48164	3.12141	57	-0.36023		4	1	1.82	99	29.8877	1.61	77	29.7056	1	1										2	2	6
2	9.6	3.43355	2.80016	267	-0.633386			1	1.8	106	32.716	1.64	82	30.4878	1	1										2	2	8
2	8.5	2.642	2.2918	1386	-0.3502	2	4	1	1.73	105	35.083	1.61	65	25.0762	1	1	857	1.61	63	24.3046	-0.771575	1.73	103	34.4148	-0.668248	1	1	18
2	5.4	1.86843	1.77899	89	-0.0894399	1	3	1	1.81	105	32.0503	1.61	82	31.6346	1	1	826	1.61	79.8	30.7858	-0.848733	1.82	102	30.7934	-1.25692	1	1	3
2	13.8	3.03793	2.86437	45	-0.173556	1	3	3	1.7	110	38.0623	1.71	80	27.3588	1	1	823	1.72	75	25.3515	-2.0073	1.7	100	34.6021	-3.46021	1	1	4
2	12.6	2.46455	1.02107	722	-1.44348	2	3	1	1.82	106	32.001	1.64	109	40.5265	1	1	91	1.64	104	38.6675	-1.85901	1.86	105	30.3503	-1.65064	1	1	7
1	10.1	4.51262	3.26902	1288	-1.2436	2	4	1	1.78	114	35.9803	1.68	54	19.1327	2	1	90					1.78	115	36.2959	0.315617	2	1	16
2	10.7	3.00655	3.01666	1381	0.0101117	2	2	2	1.72	65	21.9713	1.57	82	33.2671	1	2	847	1.57	84	34.0785	0.811392	1.71	80	27.3588	5.38751	1	1	19
2	12.5	3.0651	3.33866	1351	0.273557		1	1	1.75	83	27.102	1.78	75	23.6713	2	1										2	2	17
1	12.3	1.86959	0.669848	441	-1.19974	1	3	1	1.89	85	23.7955	1.63	62	23.3355	2	2	815	1.64	63.7	23.6838	0.348353					1	2	6
1	12.2	2.09027	1.97689	48	-0.113379	1	4	1	1.84	120	35.4442	1.64	105	39.0393	1	1	815	1.64	100	37.1802	-1.85901	1.83	112	33.4438	-2.00042	1	1	4
2	9.7	2.05576	1.33809	511	-0.71767	1		1				1.79	89	27.7769	1		846	1.78	87	27.4587	-0.318257					1	2	10
2	12.5	3.22799	2.5706	1381	-0.657383	2	2	1	1.8	87	26.8519	1.75	80	26.1224	1	1	83	1.73	80	26.7299	0.607479					1	2	28
2	5.1	4.20664	3.23652	1155	-0.970115	2	3	1	1.81	105	32.0503	1.8	63	19.4444	2	1	875	1.78	64	20.1995	0.755025	1.8	110	33.9506	1.90031	1	1	19
1	12.1	2.96739	2.6695	755	-0.297894	2	2	1	1.8	80	24.6914	1.65	56	20.5693	2	2	81	1.65	52	19.1001	-1.46924	1.77	80	25.5354	0.844088	1	1	11
2	17.7	3.37689	3.85213	637	0.475237		4	4	1.8	140	43.2099					1										2	2	12
2	14.8	2.87153	1.66508	866	-1.20645		2	1	1.8	100	30.8642	1.69	88	30.8112	1	1										2	2	11
2	10.6	3.21048	3.56506	1099	0.35458	2		1	1.82	130	39.2465	1.62	100	38.1039	1	1	838	1.6	105	41.0156	2.91168	1.83	131.9	39.3861	0.139599	1	1	21
1	9.8	3.73564	2.74328	188	-0.992353	1	3	1	1.84	90	26.5832	1.56	65	26.7094	1	1	806					1.84	88	25.9924	-0.590737	2	1	5
1	11.5	2.44502	2.44358	1156	-0.00144257	2	2	1	1.83	103	30.7564	1.6	75	29.2969	1	1	70	1.57	75	30.4272	1.13032	1.83	101	30.1592	-0.597211	1	1	21
2	15.9	1.59651	1.20383	578	-0.392683	1	4	1	1.72	66	22.3094	1.67	65	23.3067	2	2	788	1.66	68	24.677	1.37034	1.74	67	22.1297	-0.179617	1	1	10
2	13.7	3.72204	3.84214	540	0.120097	2	3	1	1.86	120	34.6861	1.74	88	29.0659	1	1	57	1.78	85	26.8274	-2.23851	1.88	112	31.6885	-2.99754	1	1	11
2	11.7	3.11093	3.07482	36	-0.0361077		4	2	1.7			1.6	85	33.2031	1											2	2	7
1	10.9	1.78364	1.2181	434	-0.565547	1	4	2	1.87	100	28.5968	1.71	83	28.3848	1	1	786	1.71				1.86	90	26.0146	-2.58219	2	1	8
2	10.1	2.25365	2.10688	895	-0.146767	2	4	1	1.67	96	34.4222	1.68	69.8	24.7307	2	1	817	1.68	76	26.9274	2.19671	1.67	85	30.478	-3.94421	1	1	13
1	9.3	3.78468	3.30448	1312	-0.480198		3	2	1.85	95	27.7575	1.73	78	26.0617	1	1										2	2	21
1	11.4	1.83415	0.449369	624	-1.38478		1	1	1.78	93	29.3524	1.63	57.2	21.5288	2	1										2	2	12
2	14.4	2.91831	2.8471	23	-0.0712151	1	2	2	1.76	110	35.5114	1.65	62	22.7732	2	1	781	1.64	58	21.5645	-1.20864	1.76	120	38.7397	3.22831	1	1	5
2	13.8	2.482	2.28926	441	-0.192742	1	3	1				1.72	105	35.4922	1		812	1.72	77.5	26.1966	-9.29557					1	2	14
2	10	2.50767	3.4302	1339	0.922531	2	3	1	1.75	135	44.0816	1.65	101	37.0983	1	1	781	1.64	103	38.2957	1.1974	1.71	130	44.4581	0.376491	1	1	20
2	8.2	2.69392	3.16431	507	0.470398		4	2	1.7	100	34.6021	1.65	107.4	39.449	1	1										2	2	18
1	16	1.75512	1.12814	71	-0.626976	2	4	3	1.81	66	20.1459	1.78	68	21.4619	2	2	49					1.82	67	20.227	0.0811205	2	1	4
1	15.3	3.3454	2.43273	262	-0.912665	1	3	1	1.7	87	30.1038	1.64	89	33.0904	1	1	780					1.73	86	28.7347	-1.36913	2	1	7
1	11.8	2.26096	2.22317	1203	-0.0377939	2	2	1	1.8	93	28.7037	1.65	70	25.7117	1	1	49	1.65	70	25.7117	0	1.83	92	27.4717	-1.232	1	1	20
2	10.6	3.27467	2.18481	755	-1.08986		3	2	1.93	105	28.1887	1.66	90.6	32.8785	1	1										2	2	20
1	9.8	3.74923	3.61199	981	-0.137244		4	2	1.78	117	36.9272	1.68	55	19.487	2	1										2	2	12
1	15	3.97238	3.93469	973	-0.0376908		4	4	1.84	88	25.9924	1.68	132	46.7687	1	1										2	2	22
2	3.8	3.93309	4.172	293	0.238904	1	3	1	1.73	75	25.0593	1.6	80	31.25	1	1	777	1.6	98	38.2812	7.03125	1.75	75	24.4898	-0.569511	1	1	11
1	12.7	3.62764	3.23706	617	-0.390583	1	5	2	1.7	66	22.8374	1.67	110	39.4421	1	2	805	1.67	103	36.9321	-2.50995					1	2	12
2	12.1	2.78164	2.48262	605	-0.299021		5	1	1.76	95	30.6689	1.5	95	42.2222	1	1										2	2	12
2	8.4	2.95974	2.38779	1096	-0.571942	2	4	2	1.8	100	30.8642	1.68	77	27.2817	1	1	805	1.68	70	24.8016	-2.48016	1.8	100	30.8642	0	1	1	31
2	15.6	3.09293	3.40158	408	0.308643	1	2	1	1.72	110	37.1823	1.6	63	24.6094	2	1	773	1.61	62	23.9188	-0.690545					1	2	14
2	17.5	2.88665	3.00699	29	0.12034	1	1	1	1.72	90	30.4218	1.69	63	22.0581	2	1	772	1.69	64	22.4082	0.350128	1.72	89	30.0838	-0.338021	1	1	3
2	15.7	2.37913	2.60373	728	0.224604	2	2	2	1.98	110	28.0584	1.65	82	30.1194	1	1	41	1.66	78	28.306	-1.81338	1.99	90	22.7267	-5.33166	1	1	31
1	9.1	3.81961	3.86132	405	0.0417047		4	1	1.7	83	28.7197	1.61	82	31.6346	1	1										2	2	10
2	15.9	2.86092	2.69702	73	-0.163893		2	2	1.92	90	24.4141	1.64	87.5	32.5327	1	2										2	2	5
2	9.8	2.45919	2.33637	1274	-0.12282	2	1	1	1.75	88	28.7347	1.65	79.8	29.3113	1	1	821	1.65	65	23.8751	-5.43618	1.75	90	29.3878	0.653061	1	1	27
2	11.5	1.79495	0.766881	546	-1.02807	1		2	1.8	102	31.4815	1.52	52	22.5069	2	1	758	1.54	54	22.7694	0.262513	1.8	120	37.037	5.55556	1	1	5
1	8.6	2.79712	3.06481	1190	0.267695		1	1	1.83	104.2	31.1147	1.74	87.1	28.7687	1	1										2	2	27
2	10.4	3.43511	2.83087	1366	-0.60424	2	5	1	1.66	88	31.935	1.72	100	33.8021	1	1	783	1.72	100	33.8021	0	1.69	87	30.4611	-1.47385	1	1	17
1	16.8	2.79067	2.48571	129	-0.30496		2	2	1.8	100	30.8642	1.65	65	23.8751	2	1										2	2	4
2	14.4	3.04756	3.35477	1370	0.307212	2	3	1	1.81	98	29.9136	1.64	77	28.6288	1	1	780	1.63	78	29.3575	0.72873					1	2	15
2	8.9	2.48975	2.21467	24	-0.275077	1	5	2	1.8	85	26.2346	1.79	65	20.2865	2	1	746	1.79	66	20.5986	0.3121					1	2	4
2	8.8	3.14034	2.99459	114	-0.145749		3	1	1.83	92	27.4717	1.68	85	30.1162	1	1										2	2	5
1	7.8	4.60484	4.10418	658	-0.500652		4	2	1.75	75	24.4898	1.71	109	37.2764	1	2										2	2	8
2	13.2	3.00291	3.30624	391	0.303328		3	2	1.7	98	33.91	1.6	111	43.3594	1	1										2	2	27
2	6.6	3.00007	3.06855	1284	0.0684834	2	5	2	1.77	73	23.3011	1.65	90	33.0579	1	2	773	1.63	92	34.6268	1.56897	1.73	70	23.3887	0.0875917	1	1	22
1	14.2	3.26884	3.25611	85	-0.012736		3	1	1.78	69	21.7776	1.69	76	26.6097	1	2										2	2	7
1	8.8	3.18427	2.73387	143	-0.450398	1	4	2	1.74	100	33.0295	1.72	90	30.4218	1	1	739									2	2	7
2	6.6	3.09225	2.74517	95	-0.347078		3		1.78	83	26.1962	1.72	72	24.3375	2	1										2	2	5
1	15.4	3.17426	3.31714	395	0.142882			4	1.88	80	22.6347	1.72	68	22.9854	2	2										2	2	6
2	11.5	2.6637	2.07946	1050	-0.584248		3	2	1.92	90	24.4141	1.63	72	27.0993	1	2										2	2	20
2	11.1	3.51091	3.56432	133	0.0534157		3	2	1.78	120	37.874	1.65	108	39.6694	1	1										2	2	6
2	8.4	1.90437	2.01513	929	0.11076		4	1	1.85	107	31.2637	1.62	75	28.578	1	1										2	2	30
2	15.8	3.33952	3.26993	591	-0.0695862			3	1.87	119	34.0301	1.57	68	27.5873	1	1										2	2	13
2	13	2.75955	2.26513	1256	-0.494427	2	1	1	1.99			1.6	96	37.5	1		766	1.6	106	41.4062	3.90625	2	98	24.5		1	2	23
1	11.8	2.65275	3.05389	578	0.401138			2	1.68			1.7	65	22.4913	2											2	2	11
1	15.5	3.16179	2.32517	626	-0.836623	1	2	1	1.74	93	30.7174	1.57	78	31.6443	1	1	763	1.57	66	26.7759	-4.86835	1.74	86	28.4053	-2.31206	1	1	15
2	14.2	3.50816	2.99688	770	-0.511287	2	3	3	1.8	88	27.1605	1.7	80	27.6817	1	1	763					1.8	90	27.7778	0.617284	2	1	10
1	16.4	3.14066	0.996934	807	-2.14372	2	2	1	1.71	88	30.0947	1.69	120	42.0153	1	1	761	1.69	124	43.4158	1.40051	1.74	100	33.0295	2.93473	1	1	12
1	18.9	4.14445	4.07484	523	-0.0696032			2	1.78	70	22.0932	1.66	92	33.3866	1	2										2	2	24
1	12	3.58463	2.30499	856	-1.27963	2	4	1	1.73	80	26.7299	1.72	60	20.2812	2	1	756					1.73	80	26.7299	0	2	1	15
2	14.7	2.68725	2.23511	191	-0.45214		1	3	1.73	92	30.7394	1.72	65	21.9713	2	1										2	2	7
1	7.8	3.96008	3.47948	800	-0.480605		5	1	1.87	130	37.1758	1.62	72	27.4348	1	1										2	2	8
1	15.2	4.02727	4.02382	810	-0.00345603	2		1	1.92	125	33.9084	1.65	90	33.0579	1	1	752	1.65	99	36.3636	3.30579					1	2	25
2	18	3.73272	3.75982	305	0.027109		5	3	1.78	120	37.874	1.76	100	32.2831	1	1										2	2	9
2	11.8	2.68463	0.826423	1178	-1.85821	2	1	1	1.76	107	34.5429	1.71	64	21.8871	2	1	749	1.7	68	23.5294	1.64234					1	2	24
1	15.4	2.38314	2.28526	23	-0.0978743	1	3	1	1.79	77	24.0317	1.58	48	19.2277	2	2	717	1.58	50	20.0288	0.801154					1	2	4
2	14.7	3.11397	3.09747	400	-0.0164972		3	1	1.72	82	27.7177	1.76	104	33.5744	1	1										2	2	18
1	10.3	1.96732	2.84794	1191	0.88062		5	2	1.82	125	37.737	1.63	70	26.3465	1	1										2	2	29
2	11.2	3.03301	2.2954	758	-0.737615		5	2	1.8	105	32.4074	1.69	96	33.6123	1	1										2	2	10
2	7.7	3.22174	3.48763	1118	0.265893		3	1	1.8	115	35.4938	1.72	90	30.4218	1	1										2	2	17
2	7.3	2.39386	1.72685	1273	-0.667005	2	4	1	1.8	86	26.5432	1.74	63	20.8086	2	1	747	1.72	64	21.6333	0.824754	1.79	85	26.5285	-0.0146995	1	1	15
2	17.2	3.90714	3.8686	194	-0.038537		5	2				1.63	82	30.863	1											2	2	8
1	8.6	3.51089	2.78026	271	-0.730632		4	1	1.8	115	35.4938	1.71	121	41.3803	1	1										2	2	8
1	11.7	3.57111	2.04017	231	-1.53093	1	3	1	1.66	72	26.1286	1.66	63.5	23.044	2	1	711	1.65	65	23.8751	0.831132	1.63	66	24.841	-1.28763	1	1	13
1	10.9	3.19859	3.15463	1192	-0.0439653	2	4	2				1.67	75	26.8923	1		742	1.67	78	27.968	1.07569					1	2	26
2	20.1	4.45069	4.43822	324	-0.0124702		4	4	1.71	88.6	30.2999	1.68	110	38.9739	1	1										2	2	9
2	14.9	3.46223	3.40447	252	-0.0577513	1	4	2	1.9	90	24.9307	1.54	68	28.6726	1	2	709	1.59	68	26.8977	-1.77496					1	2	9
2	16.8	1.75842	2.21139	382	0.452971	1	2	1	1.77	75	23.9395	1.687	74.5	26.1774	1	2	704	1.69	76	26.6097	0.432337					1	2	8
2	9.9	2.77667	2.45897	583	-0.317699		4	1	1.818	84.6	25.5966	1.507	63.3	27.8726	1	1										2	2	13
1	9.7	3.66614	2.96441	975	-0.701738		3	2	1.82	123	37.1332	1.69	71.3	24.9641	2	1										2	2	16
1	15.6	2.88452	2.81678	41	-0.0677402	1	2	1	1.88	120	33.952	1.76	80	25.8264	1	1	703	1.76	80	25.8264	0	1.85	120	35.0621	1.11007	1	1	3
2	9.1	2.4794	2.80165	328	0.322255		4	1	1.78	80	25.2493	1.74	145	47.8927	1	1										2	2	6
2	11	2.50953	3.16364	889	0.654112		5	2	1.82	95	28.6801	1.71	95	32.4886	1	1										2	2	11
2	4.8	3.29064	3.14244	752	-0.148196	2	5	1	1.81	110	33.5765	1.57	59	23.9361	2	1	728	1.57	68	27.5873	3.65126	1.8	100	30.8642	-2.71231	1	1	10
2	7.8	2.55386	-0.101614	965	-2.65547	2	4	1	1.68	125	44.2885	1.62	74	28.1969	1	1	727	1.62	81	30.8642	2.66728	1.64	120	44.6163	0.327751	1	1	14
2	4.7	2.68152	2.90239	904	0.220874	2		1	1.92	120	32.5521	1.73	95	31.7418	1	1	727	1.75	80	26.1224	-5.61934					1	2	17
2	14.8	3.2338	2.94148	1228	-0.292318	2	5	1	1.86	110	31.7956	1.695	76	26.453	1	1	724	1.69	75	26.2596	-0.19337	1.87	104	29.7406	-2.05496	1	1	29
2	7.1	1.64764	1.919	1040	0.271351	2		1				1.72	124	41.9145	1		724	1.72	120	40.5625	-1.35208					1	2	19
2	18.9	3.2718	3.2106	371	-0.0612049	1	3	1	1.89	92	25.7552	1.76	90	29.0548	1	1	688									2	2	16
2	12.2	2.44635	2.31635	350	-0.13	1		3	1.79	105	32.7705					1	688	1.67	55	19.721		1.78	85	26.8274	-5.94309	2	1	24
1	10.2	3.16728	3.01397	322	-0.153302	1	3	1	1.76	140	45.1963	1.74	106	35.0112	1	1	688	1.76	100	32.2831	-2.72817	1.76	143	46.1648	0.968492	1	1	5
1	9.1	3.11006	1.2099	481	-1.90016	1	2	1	1.84	78	23.0388	1.6	60	23.4375	2	2	688	1.6	62	24.2188	0.78125	1.84	82	24.2202	1.18147	1	1	9
1	12	3.80468	3.34092	349	-0.463753	1	4	1	1.74	80	26.4236	1.58	70	28.0404	1	1	717	1.58	70	28.0404	0	1.75	80	26.1224	-0.301121	1	1	10
1	11.4	2.60104	2.45631	56	-0.144737		4	3	1.85	98	28.634	1.75	50	16.3265	2	1										2	2	8
1	16.1	3.80794	2.4	525	-1.40794	1		2	1.92	85	23.0577	1.58	55	22.0317	2	2	706	1.58	56	22.4323	0.400577					1	2	15
2	13.2	3.31769	3.2743	364	-0.0433856		3	1	1.74	54	17.8359	1.82	100	30.1896	1	2										2	2	3
1	8.2	3.27612	2.98563	50	-0.290489		4	1	1.85	92	26.8809	1.65	114	41.8733	1	1										2	2	5
1	12.7	3.34698	1.99635	1194	-1.35064		2	1	1.885	86.8	24.4285	1.687	82	28.8127	1	2										2	2	28
1	17.4	2.48715	1.90561	376	-0.581542		3	1	1.8	76	23.4568	1.63	57.5	21.6418	2	2										2	2	8
2	13.5	2.6862	2.58367	94	-0.10253		1	1	1.8	73	22.5309	1.7	62	21.4533	2	2										2	2	6
1	12.3	2.28142	0.820266	755	-1.46115	2		2	1.88	86	24.3323	1.76	125	40.3538	1	2	703	1.76	119	38.4168	-1.93698					1	2	24
2	11.3	2.13245	2.29363	432	0.161184	1	5	1	1.735	90	29.8981	1.6	48.8	19.0625	2	1	703	1.61	47.9	18.4792	-0.583275	1.73	87	29.0688	-0.829301	1	1	19
1	11.5	2.62093	2.223	659	-0.397933	1	2	1	1.76	75	24.2123	1.65	69	25.3444	1	2	700	1.67	73	26.1752	0.830842	1.76	74	23.8895	-0.322831	1	1	12
1	10.5	2.45385	0.581921	574	-1.87193	1	5	2	1.7	80	27.6817	1.76	80	25.8264	1	1	700					1.72				2	2	9
2	13.2	2.94992	2.41916	1112	-0.530764		1	1	1.83	95	28.3675	1.74	84	27.7447	1	1										2	2	20
1	13.9	1.98457	0.618646	553	-1.36593		2	1	1.76	82	26.4721	1.7	71	24.5675	2	1										2	2	9
1	13.3	2.95784	3.07379	1148	0.115945	2	5	2	1.73	110	36.7537	1.66	90	32.6608	1	1	698	1.67	100	35.8564	3.19567	1.78	99	31.2461	-5.5076	1	1	11
1	8.8	3.81117	2.90708	1098	-0.904089	2	4	1	1.7	108	37.3702	1.67	102	36.5736	1	1	698	1.66	99.5	36.1083	-0.465271					1	2	17
1	6.6	2.85923	1.91317	200	-0.946062	1	3		1.78	96	30.2992	1.61	70.5	27.198	1	1	666	1.62	57	21.7193	-5.47877					1	2	8
2	15.6	3.66581	3.56799	332	-0.0978184		4	3	1.75	110	35.9184	1.73	69	23.0546	2	1										2	2	10
1	15.1	2.69333	2.37263	314	-0.3207		3	1	1.75	82	26.7755	1.55	62	25.8065	1	1										2	2	6
1	12.6	2.93059	2.53827	305	-0.392327	1		1	1.85	98	28.634	1.6	85	33.2031	1	1	696	1.6	89	34.7656	1.5625					1	2	12
2	8.3	2.55626	3.00299	1203	0.446731		2	1	1.8	98	30.2469	1.6	75	29.2969	1	1										2	2	19
2	20.6	4.29501	4.26421	317	-0.0308056			6	1.83	94	28.0689	1.6	67.5	26.3672	1	1										2	2	7
1	12.4	3.31627	3.04474	535	-0.271533		3	2				1.7	82	28.3737	1											2	2	20
2	12.9	2.83846	2.64583	1253	-0.192626	2	2	1	1.85	108	31.5559	1.62	65	24.7676	2	1	691	1.63	74	27.852	3.08444	1.85	123	35.9386	4.38276	1	1	17
2	10	4.11691	3.44158	686	-0.675329	1	5	2	1.81	110	33.5765	1.76	88	28.4091	1	1	691									2	2	13
2	9.7	2.07596	1.63712	579	-0.438842		2	1	1.77	110	35.1112	1.68	87	30.8248	1	1										2	2	9
1	13.5	4.18219	4.14351	712	-0.0386791		5	1	1.697	81.2	28.1963	1.677	113.5	40.358	1	1										2	2	15
1	12.6	3.52386	3.65587	145	0.13201		2	2	1.9	123.1	34.0997	1.64	95.6	35.5443	1	1										2	2	7
2	11.8	2.88644	2.51099	364	-0.375458	1	1	1				1.67	64	22.9481	2		653	1.65	64	23.5078	0.55969					1	2	9
1	10.9	3.13447	3.00905	1176	-0.125421	2	5	2	1.73	77	25.7276	1.605	89.5	34.7435	1	1	684	1.6	116	45.3125	10.569	1.75	80	26.1224	0.394894	1	1	19
1	11.8	3.02922	2.95305	514	-0.0761681		3	1	1.7	100	34.6021	1.65				1										2	2	8
2	10.9	3.00708	2.90387	175	-0.103208		3	1	1.87	119.9	34.2875	1.77	88	28.089	1	1										2	2	10
2	9.1	2.93297	1.78929	1197	-1.14368		4	1	1.78	99	31.2461	1.628	72.4	27.3168	1	1										2	2	17
2	7.6	2.7862	2.79516	1246	0.00895606	2		1	1.816	115.2	34.9318	1.716	70	23.7719	2	1	647	1.74	65	21.4692	-2.30273					1	2	22
1	7.1	4.42431	2.55226	1192	-1.87205			5	1.8	119	36.7284	1.73	97	32.41	1	1										2	2	15
1	14.2	2.95739	3.14547	828	0.188083	2	2	1	1.88	100	28.2933	1.76	82	26.4721	1	1	677	1.8	85	26.2346	-0.23754	1.88	103	29.1421	0.8488	1	1	19
2	11.5	2.86132	2.7284	113	-0.132926		2	1	1.89	104	29.1145	1.7	68	23.5294	2	1										2	2	3
2	9.1	2.80779	2.39296	1261	-0.414835		4	2	1.72	75	25.3515	1.72	66.9	22.6136	2	1										2	2	22
1	11.1	1.52792	2.23788	1131	0.709963		1	1	1.678	83.3	29.5843	1.681	88	31.1421	1	1										2	2	16
1	14.8	2.29583	2.64279	1026	0.346962	2	4	1	1.83	115	34.3396	1.75	77	25.1429	1	1	672	1.75	79	25.7959	0.653061	1.82				1	2	19
2	10.4	1.68291	-0.170258	627	-1.85316	1	3	1	1.68	60	21.2585	1.68	60	21.2585	2	2	672	1.68	55	19.487	-1.77154	1.68	60	21.2585	0	1	1	26
1	8.7	3.06651	1.87196	1026	-1.19455		1	1	1.85	82	23.9591	1.64	70	26.0262	1	2										2	2	11
2	7.4	2.42393	2.6328	455	0.20887		1	1	1.8	110	33.9506	1.63	60	22.5827	2	1										2	2	6
2	8.6	2.59907	2.35386	182	-0.245212	1	3	1	1.7	70	24.2215	1.73	103.5	34.5818	1	2	668	1.73	95.5	31.9089	-2.67299	1.72	68.3	23.0868	-1.13465	1	1	4
2	7.7	3.36866	2.57421	1057	-0.794452		4	2	1.87	100	28.5968	1.65	83	30.4867	1	1										2	2	20
1	15.8	2.37415	1.7892	893	-0.58495	2	2	1	1.77	87	27.7698	1.75	88	28.7347	1	1	665	1.73	88	29.4029	0.668226	1.76	79	25.5036	-2.26618	1	1	20
2	13	2.3875	2.37589	364	-0.0116151		3	1	1.9	95	26.3158	1.69	85	29.7609	1	1										2	2	11
2	11.1	3.15512	3.0158	604	-0.139316		2	1	1.7	90	31.1419	1.68	85	30.1162	1	1										2	2	7
2	11.1	2.57578	2.51361	224	-0.0621752	1	2	1	1.78	125	39.4521	1.72	99	33.464	1	1	632	1.72	98	33.126	-0.338021	1.82	109	32.9067	-6.54544	1	1	6
2	7	3.45471	2.90234	448	-0.552378	1	4	1	1.87	98	28.0248	1.65	73	26.8136	1	1	663	1.68	70	24.8016	-2.012	1.86	96	27.7489	-0.275949	1	1	8
1	11.9	3.95494	3.55286	546	-0.402074		4	3				1.78	112	35.3491	1											2	2	11
1	6.5	2.82015	3.18213	803	0.361973		3	1	1.8	95	29.321	1.68	73	25.8645	1	1										2	2	18
1	11	1.98638	1.54282	980	-0.443563	2	3	1	1.78	90	28.4055	1.72	63	21.2953	2	1	661	1.73	70	23.3887	2.09339	1.78	85	26.8274	-1.57808	1	1	14
2	14	2.99107	3.03583	832	0.0447685	2	1	1	1.75	79	25.7959	1.63	84	31.6158	1	1	657	1.65	81	29.7521	-1.86373	1.73	80	26.7299	0.934009	1	1	5
2	3.1	1.84049	3.00328	1232	1.16279	2	3	1	1.88	92	26.0299	1.7	63	21.7993	2	1	657	1.7	64	22.1453	0.346021	1.86	82	23.7022	-2.32772	1	1	14
1	9.1	3.81685	3.91371	257	0.096866	1	4	1	1.8	77	23.7654	1.65	82	30.1194	1	2	625	1.65	79	29.0174	-1.10193					1	2	7
2	14	2.52026	2.45303	1211	-0.0672279	2	1	1	1.75	85	27.7551	1.68	74	26.2188	1	1	654	1.68	75	26.5731	0.354308	1.78	86	27.143	-0.612065	1	1	24
1	9.6	3.00646	1.09105	964	-1.91541	2	3	2	1.86	75	21.6788	1.72	125	42.2526	1	2	654	1.71	112	38.3024	-3.95019	1.86	85	24.5693	2.89051	1	1	20
2	7.8	2.36718	1.46828	955	-0.898898	2	2	1	1.84	100	29.5369	1.69	81	28.3604	1	1	654	1.7	78	26.9896	-1.37073	1.84	103	30.423	0.886106	1	1	13
2	12.9	3.4232	3.07817	162	-0.345025	1		1	1.75	98	32	1.58	97	38.856	1	1	620	1.59	100	39.5554	0.699445	1.75	95	31.0204	-0.979592	1	1	5
1	12	3.10481	2.4569	1060	-0.647903		3	1	1.85	160	46.7495	1.7	100	34.6021	1	1										2	2	16
1	11.9	2.35978	2.26727	64	-0.0925042	1	5	2	1.82	82	24.7555	1.74	82	27.0842	1	2	620									2	2	5
2	9.3	2.16469	2.0001	883	-0.164594			1	1.8	80	24.6914	1.68	108	38.2653	1	2										2	2	23
2	8	2.43051	2.26779	1114	-0.162718		2	1	1.8	112	34.5679	1.75	86	28.0816	1	1										2	2	18
2	12.2	3.01269	2.98938	159	-0.0233027		4	2				1.6	95	37.1094	1											2	2	10
2	11.9	2.77668	2.57144	369	-0.20524		5	3	1.89	118	33.0338	1.69	66	23.1084	2	1										2	2	11
2	11.5	2.48426	2.75439	463	0.270126	1	2	2	1.75	120	39.1837	1.73	120	40.0949	1	1	649	1.73	108	36.0854	-4.00949					1	2	13
1	6.7	4.22168	4.15779	68	-0.0638846		1	1	1.96	110	28.6339	1.6	86.1	33.6328	1	1										2	2	12
1	10.2	2.95685	3.05396	144	0.0971172	1	3	1	1.83	70	20.9024	1.72	55	18.5911	2	2	616	1.72	58	19.6052	1.01406	1.84	76	22.448	1.54563	1	1	6
1	7.1	3.62515	2.67398	812	-0.951169		3	1	1.85	87	25.42	1.63	87	32.7449	1	1										2	2	22
2	7.6	3.62336	3.55689	1148	-0.0664633	2	5	1	1.76	77.8	25.1162	1.616	75	28.7196	1	1	637					1.79	82	25.5922	0.475991	2	1	8
1	12.6	2.56606	2.27839	1177	-0.287669		3	1	1.71	83	28.3848	1.7	73.5	25.4325	1	1										2	2	16
1	9.7	2.73473	2.22534	1073	-0.509391	2	2	1	1.78	90	28.4055	1.62	86	32.7694	1	1	635	1.64	90	33.4622	0.69283	1.78	99	31.2461	2.84055	1	1	16
2	13.9	2.70445	2.70383	52	-0.000619046	1	3	1	1.81	97	29.6084	1.72	85	28.7317	1	1	623	1.72	108	36.5062	7.77447	1.81	102	31.1346	1.5262	1	1	3
1	17.5	3.61679	4.08097	767	0.464182		2	1	1.9	95	26.3158	1.58	62	24.8358	2	1										2	2	13
2	10.5	2.35603	2.47018	839	0.114147	2	2	1	1.84	82	24.2202	1.7	75	25.9516	1	2	606	1.7	75	25.9516	0	1.82	80	24.1517	-0.0685543	1	1	11
2	17.1	2.62211	2.30346	266	-0.318655	1		1	1.82	103	31.0953	1.78	92	29.0367	1	1	602	1.78	73	23.04	-5.99672	1.82	100	30.1896	-0.905688	1	1	6
1	14.2	3.26875	3.02137	1141	-0.247382	2		3	1.9	97	26.8698	1.67	98	35.1393	1	1	602	1.65	95	34.8944	-0.244904	1.9	97	26.8698	0	1	1	35
1	11.2	3.43853	2.71782	543	-0.720701			1	1.72	105	35.4922	1.68	90	31.8878	1	1										2	2	9
1	11.1	2.70069	2.20289	169	-0.497798		2	1	1.82	95	28.6801	1.635	90	33.6672	1	1										2	2	5
2	8.8	2.81192	2.73436	211	-0.0775547			2	1.74	110	36.3324	1.74	100	33.0295	1	1										2	2	6
2	8.5	3.4283	2.96372	1057	-0.464581	2		1	1.9	85	23.5457	1.68	80	28.3447	1	2	602					1.9	83	22.9917	-0.554017	2	1	17
1	4.4	3.71829	3.94013	380	0.221838		5	2	1.75	74	24.1633	1.72	77	26.0276	1	2										2	2	8
2	12	3.32757	3.4649	727	0.137332	2	1	1	1.8	90	27.7778	1.7	70	24.2215	2	1	600									2	2	8
1	8.2	2.89689	2.22414	945	-0.672742		2	1	1.72	74	25.0135	1.75	80	26.1224	1	1										2	2	15
2	13.9	3.43317	3.40844	147	-0.0247341		4	1	1.79	105	32.7705	1.7	98	33.91	1	1										2	2	6
1	10.5	3.96553	3.34187	893	-0.623664	2	3	1	1.78	99.9	31.5301	1.58	60	24.0346	2	1	595	1.58	64.4	25.7971	1.76254	1.78	100	31.5617	0.0315617	1	1	21
2	9.9	2.079	1.55276	602	-0.526245	2	2	1	1.85	89	26.0044	1.62	65	24.7676	2	1	595	1.61	62	23.9188	-0.848736	1.84	90	26.5832	0.578793	1	1	9
2	7.2	3.09604	2.77458	989	-0.321462	2	2	1	1.8	99	30.5556	1.74	68	22.46	2	1	593	1.74	81	26.7539	4.29383	1.8	95	29.321	-1.23457	1	1	34
2	4.2	4.51613	3.60766	931	-0.908465	2	2	1	1.88	90	25.464	1.74	110	36.3324	1	1	593					1.87	90	25.7371	0.273071	2	1	14
2	10	2.1742	1.8416	620	-0.332599		5	2	1.78	73	23.04	1.65	94.5	34.7107	1	2										2	2	9
2	9.5	2.77201	2.15174	1135	-0.620269	2	2	1	1.85	98	28.634	1.65	68	24.977	2	1	592	1.6	71	27.7344	2.75733	1.83	92	27.4717	-1.16233	1	1	15
2	18.3	2.52044	2.62695	187	0.106513		3	2	1.87	80	22.8774	1.73	73	24.3911	2	2										2	2	7
1	14.8	3.43034	3.5607	161	0.130357	1	5	2	1.72	70	23.6614	1.72	98	33.126	1	2	586	1.73	90	30.0712	-3.05485	1.71	70	23.939	0.277551	1	1	3
2	13.2	2.415	2.33839	929	-0.0766074		2	1	1.94	113	30.0244	1.68	63	22.3214	2	1										2	2	16
2	11.4	2.61315	2.4013	1034	-0.211848	2	5	2	1.88	120	33.952	1.7	85	29.4118	1	1	579	1.74	75	24.7721	-4.63967	1.89	160	44.7916	10.8396	1	1	30
2	6.5	3.11494	3.05387	93	-0.0610755	1		2	1.86	120	34.6861	1.76	64	20.6612	2	1	543	1.76	65	20.984	0.322831					1	2	5
1	13.2	2.3194	2.73949	1100	0.420084	2	2	1	1.88	85	24.0493	1.58	64	25.6369	1	2	573	1.58	64	25.6369	0	1.88	85	24.0493	0	1	1	10
2	15.3	2.75958	2.70789	740	-0.0516847	2		2	1.83	73	21.7982	1.59	55	21.7555	2	2	541	1.58	61	24.4352	2.67972					1	2	19
1	11.8	1.63755	2.73192	999	1.09437	2	1	1	1.8	91	28.0864	1.77	76	24.2587	2	1	572	1.77	82	26.1738	1.91516	1.8	93	28.7037	0.617284	1	1	19
1	13.2	2.61096	1.90766	815	-0.703294	2	3	1	1.91	85	23.2998	1.63	89	33.4977	1	2	570	1.64	84	31.2314	-2.26628	1.91				1	2	12
2	13.9	2.60031	3.36249	1168	0.762184	2	3	1	1.69	70	24.5089	1.67	67	24.0238	2	2	566	1.68	70	24.8016	0.777779	1.7	80	27.6817	3.17272	1	1	16
1	11.9	2.83418	2.82718	167	-0.00699873		4	2	1.72	96	32.45	1.77	110	35.1112	1	1										2	2	3
1	9.4	3.20993	3.60244	1165	0.392509		3	1	1.78	80	25.2493	1.56	60	24.6548	2	1										2	2	10
2	14.9	2.94608	2.94224	336	-0.00384337	1	5	1	1.66	90	32.6608	1.7	87	30.1038	1	1	560	1.69	92	32.2118	2.10795	1.69	98	34.3125	1.65176	1	1	28
1	12.3	3.32576	3.18204	318	-0.143717	1	5	2	1.82			1.63	116	43.6599	1		560	1.63	115	43.2835	-0.376378					1	2	7
2	7.5	2.31576	1.83491	961	-0.480847		5	2	1.9			1.67	100	35.8564	1											2	2	6
2	5.4	2.68657	3.02261	1113	0.33604	2	4	1	1.8	66	20.3704	1.7	76	26.2976	1	2	559	1.71	73	24.9649	-1.33263	1.81	65	19.8407	-0.529706	1	1	10
1	12	2.87872	2.84171	1059	-0.0370144	2	3	1	1.92	88	23.8715	1.75	82	26.7755	1	2	558	1.75	75	24.4898	-2.28571	1.9	81	22.4377	-1.43385	1	1	11
2	9.2	2.04673	2.05279	761	0.00605502	2	3	2	1.8			1.69	85	29.7609	1		556	1.69	72	25.2092	-4.55166					1	2	10
1	10	2.89296	2.26524	1086	-0.627724		2	1	1.77	112	35.7496	1.72	69	23.3234	2	1										2	2	15
2	8.6	1.62724	1.33738	548	-0.289855		2	1	1.82	84	25.3593	1.7	72	24.9135	2	1										2	2	12
2	18.2	3.68834	3.45228	679	-0.236052		5	1	1.82	115	34.718	1.69	115	40.2647	1	1										2	2	32
1	11.2	3.116	1.97101	1076	-1.14499		4	2	1.75	92	30.0408	1.61	56	21.6041	2	1										2	2	16
1	10.8	2.75967	2.68049	155	-0.0791781		3	2	1.77	75	23.9395	1.67	62	22.231	2	2										2	2	9
1	10.7	4.20204	2.92291	758	-1.27913		3	2	1.86	160	46.2481	1.76	128	41.3223	1	1										2	2	10
2	14.6	3.5601	3.59615	220	0.0360487	1	4	1	1.75	92	30.0408	1.6	75	29.2969	1	1	546	1.6	70	27.3438	-1.95312	1.76	86	27.7634	-2.27739	1	1	17
1	5.4	6.12146	4.49608	1071	-1.62538		1	5	1.75	113	36.898	1.7	109	37.7163	1	1										2	2	28
1	13.5	2.98309	4.30018	1073	1.31709	2	3	2	1.8			1.65	61	22.4059	2		544	1.65	61	22.4059	0					1	2	36
1	11.2	4.12904	3.39174	1001	-0.737299	2	2	1	2.027	159.7	38.8685	1.594	74	29.1243	1	1	544	1.6	68	26.5625	-2.56177	2.06	130	30.6344	-8.2341	1	1	19
2	10.8	2.52716	1.24528	1080	-1.28188	2	4	2	1.78	50	15.7808	1.6	70	27.3438	1	2	544	1.6	72	28.125	0.78125					1	2	24
1	10.7	2.65826	2.96667	201	0.308408	1	2	3	1.91	128	35.0868	1.66				1	544					1.93	122	32.7526	-2.3342	2	1	4
1	15	2.13921	1.55294	151	-0.586272			1	1.75	74	24.1633	1.65	90	33.0579	1	2										2	2	9
1	14.3	3.49293	3.30686	23	-0.186065	1	4	1	1.83	82	24.4857	1.71	110	37.6184	1	2	508					1.86	87	25.1474	0.661764	2	1	6
2	12.8	2.85756	3.04299	800	0.185425		2	1	1.85	92	26.8809	1.64	65	24.1672	2	1										2	2	31
1	11.2	3.59412	2.38079	849	-1.21333	2	2	1	1.78	88	27.7743	1.64	84.5	31.4173	1	1	537	1.63	87	32.7449	1.32762	1.78	88	27.7743	0	1	1	14
2	10.2	2.43241	2.59823	404	0.165825		2	1	1.83	135	40.3117	1.68	80	28.3447	1	1										2	2	11
2	13.8	2.72194	2.26629	865	-0.455648	2	3	2	1.8	70	21.6049	1.68	97	34.3679	1	2	532	1.68	100	35.4308	1.06293					1	2	13
2	6.3	3.82916	3.34808	774	-0.481082		3	1	1.8	82	25.3086	1.7	93	32.1799	1	1										2	2	4
1	12.8	2.57263	1.57087	406	-1.00176		5	2	1.8	75	23.1481	1.65	55	20.202	2	2										2	2	9
2	12	3.04449	2.80847	101	-0.236021		4	1	1.76	90	29.0548	1.677	75.6	26.8816	1	1										2	2	10
2	16.4	2.87581	3.37673	978	0.500911	2	5	1	1.68	85.3	30.2225	1.63	81	30.4867	1	1	523	1.63	79	29.7339	-0.752757	1.68	85	30.1162	-0.106293	1	1	20
2	11.5	2.29499	2.49533	583	0.200339	2	1	1	1.88	110	31.1227	1.64	71.4	26.5467	1	1	523	1.65	70	25.7117	-0.835036	1.87	107	30.5985	-0.52415	1	1	13
2	11.3	3.36397	3.28349	26	-0.0804791	1		2	1.74	74	24.4418	1.72	55	18.5911	2	2	492	1.72	55	18.5911	0	1.74	75	24.7721	0.330295	1	1	3
2	10.5	2.95638	2.57971	651	-0.376664		1	1	1.85	92	26.8809	1.76	90.5	29.2162	1	1										2	2	14
2	9.7	3.155	2.96348	1043	-0.191521		3	1	1.79	105	32.7705	1.67	105	37.6493	1	1										2	2	17
1	9.3	3.8143	3.18531	1010	-0.628988	2	3	1	1.83	84	25.0829	1.49	78.9	35.5389	1	1	518	1.5	78	34.6667	-0.872273	1.79	87	27.1527	2.06985	1	1	10
1	5.9	4.48176	2.86231	1060	-1.61944	2	2	1	1.834	129	38.3523	1.687	83.6	29.3749	1	1	517	1.68	88	31.1791	1.80426					1	2	18
2	9.8	2.09944	1.88287	48	-0.216567		3	1	1.8			1.64	89	33.0904	1											2	2	3
2	7.9	2.02823	1.96361	75	-0.0646149	1	1	1	1.92	96	26.0417	1.657	61	22.217	2	1	514	1.66	60	21.7738	-0.443127	1.92	98	26.5842	0.542535	1	1	4
1	18.3	3.47012	3.07525	466	-0.394871	1	3	4	1.72	70	23.6614	1.67	64	22.9481	2	2	508	1.67	63	22.5896	-0.358564					1	2	34
2	4.4	2.93978	2.17499	89	-0.764783	1	4	1	1.85	97	28.3419	1.63	45	16.937	2	1	477	1.63	45	16.937	0	1.83	80	23.8884	-4.45341	1	1	12
2	11.2	2.00299	1.91241	851	-0.0905852	2	5	2	1.75			1.56	64	26.2985	1		504	1.58	64	25.6369	-0.661571					1	2	27
2	8.8	2.48588	2.4305	72	-0.0553767	1	2	1	1.73	120	40.0949	1.69	90	31.5115	1	1	473	1.68	90	31.8878	0.376253	1.72	120	40.5625	0.467575	1	1	7
1	13.7	2.5246	2.46708	822	-0.0575166		3	1	1.733	99.7	33.1969	1.601	57.1	22.2768	2	1										2	2	14
1	11.7	2.10173	1.67717	1063	-0.424563	2	3	2	1.92	80	21.7014	1.72	61.5	20.7883	2	2	503	1.72	65	21.9713	1.18307	1.9	85	23.5457	1.84432	1	1	14
2	10.2	2.57616	2.53074	71	-0.0454244		2	2	1.95	100	26.2985	1.777	66.3	20.9961	2	1										2	2	7
2	16.3	2.81938	3.06435	861	0.244969	2	3	2	1.74	109	36.0021	1.66	80.1	29.0681	1	1	502	1.68	81	28.699	-0.3691					1	2	27
1	11.5	3.21246	3.15936	364	-0.0530958		2	1	1.78	78	24.6181	1.6	77	30.0781	1	2										2	2	12
1	16.7	3.30425	3.29801	185	-0.00623524				1.86	100	28.9051	1.76	70	22.5981	2	1										2	2	6
2	11.2	2.64721	2.24898	373	-0.398231	1	3	1	1.78	93	29.3524	1.75	79	25.7959	1	1	495	1.74	78	25.763	-0.0329378	1.78	92	29.0367	-0.315617	1	1	12
2	10.7	2.49099	2.14042	420	-0.350569	1	3	1	1.86	94	27.1708	1.6	58	22.6562	2	1	495					1.86	95	27.4598	0.289051	2	1	16
2	7.5	1.85262	1.01247	350	-0.840149		3	1	1.84	82	24.2202	1.78	68	21.4619	2	2										2	2	6
1	10.1	4.07703	3.91649	367	-0.160537	1		1	1.83	82	24.4857	1.72	88	29.7458	1	2	493	1.72	78	26.3656	-3.38021	1.83	77	22.9926	-1.49303	1	1	13
2	8.6	3.2692	2.81649	474	-0.452713		5	1	1.92	95	25.7704	1.63	120	45.1654	1	1										2	2	13
1	10.7	2.13332	0.745811	835	-1.38751	2	2	1	1.837	99.4	29.4556	1.561	65.7	26.9625	1	1	490	1.54	61.4	25.8897	-1.07277	1.85	87	25.42	-4.0356	1	1	14
2	17.9	2.37271	2.58005	985	0.207345		3	1	1.82	93	28.0763	1.72	88	29.7458	1	1										2	2	18
2	9	2.34276	1.8016	359	-0.541156		5	2	1.67	78	27.968	1.7	58	20.0692	2	1										2	2	4
2	7	3.49428	2.53783	1041	-0.956457			3	1.96	83	21.6056	1.7	80	27.6817	1	2										2	2	21
1	18.8	4.10801	4.63101	939	0.523003		2	1	1.87			1.65	74	27.1809	1											2	2	20
2	16.1	3.17519	2.64731	869	-0.527878	2	3	2	1.9	90	24.9307	1.558	76.8	31.6393	1	2	483	1.58				1.9	92	25.4848	0.554017	2	1	31
2	11.4	2.04763	0.762832	1033	-1.2848	2	2	1	1.83	122	36.4299	1.7	129	44.6367	1	1	513	1.74	118	38.9748	-5.66191	1.88	120	33.952	-2.47786	1	1	21
2	10.5	1.89086	2.27147	1065	0.380612	2	3	1	1.7	78	26.9896	1.625	93	35.2189	1	1	483	1.62	92	35.0556	-0.163303	1.7	75	25.9516	-1.03806	1	1	17
2	3.8	4.47903	4.10666	847	-0.372365		2	1	1.8	110	33.9506	1.61	72	27.7767	1	1										2	2	21
1	11.3	1.95024	2.13342	777	0.183177		3	1	1.78	78	24.6181	1.6	52	20.3125	2	2										2	2	13
2	16.9	2.96908	2.85023	161	-0.11885		2	3	1.8	91	28.0864	1.73	88	29.4029	1	1										2	2	9
2	15	3.03528	3.40306	442	0.367782	1	2	1	1.84	100	29.5369	1.7	63.5	21.9723	2	1	481	1.7	66	22.8374	0.865052	1.87	99	28.3108	-1.22607	1	1	43
1	12	2.96539	2.45873	1071	-0.506658	2	3	2	1.74	71	23.4509	1.63	73	27.4756	1	2	480	1.64	69	25.6544	-1.82126					1	2	16
2	13.9	2.24573	2.21867	513	-0.0270544			1	1.78	72	22.7244	1.78	140	44.1863	1	2										2	2	12
2	12.1	3.19334	3.16422	629	-0.0291187		1	1	1.86	80	23.1241	1.68	74	26.2188	1	2										2	2	22
1	11.8	2.04989	1.16731	253	-0.882576	1	3	1	1.85	104	30.3871	1.64	79	29.3724	1	1	474	1.64	84	31.2314	1.85901	1.83	107	31.9508	1.56365	1	1	7
1	8.7	3.38977	3.42205	509	0.0322784	2		1	1.92	140	37.9774	1.74	70	23.1206	2	1	474	1.77	65	20.7476	-2.37307	1.92	150	40.6901	2.71267	1	1	3
1	10.6	2.5928	2.21944	1009	-0.373352	2	1	3	1.77	79	25.2163	1.62	95	36.1988	1	1	469	1.61	90	34.7209	-1.47787	1.78	78	24.6181	-0.59815	1	1	14
1	9.1	4.70199	3.75604	318	-0.945948	1	5	1	1.7	85	29.4118	1.56	80	32.8731	1	1	499	1.58	86	34.4496	1.5765	1.73	80	26.7299	-2.68184	1	1	12
2	8	2.69744	1.5967	692	-1.10073	2	3	1	1.82	101	30.4915	1.75	70	22.8571	2	1	468	1.77	70.6	22.535	-0.322111	1.84	103	30.423	-0.0685187	1	1	7
2	17.1	2.76824	2.81547	299	0.0472303	1	3	1	1.7	95	32.872	1.62	95	36.1988	1	1	467	1.63	95	35.756	-0.442794	1.73	97	32.41	-0.461935	1	1	5
1	8.5	2.14107	1.58864	1007	-0.552434	2	3	1	1.86	85	24.5693	1.63	74	27.852	1	2	467	1.64	68	25.2826	-2.56944					1	2	6
2	7	3.11756	2.22319	967	-0.894364	2	1	1	1.95	110	28.9283	1.78	66	20.8307	2	1	466	1.77	68	21.7051	0.874426	1.96	110	28.6339	-0.294434	1	1	11
2	4.7	1.81397	1.69959	1051	-0.11438	2	3	1	1.8	90	27.7778	1.71	102	34.8825	1	1	466	1.7	94	32.526	-2.35658	1.8	92	28.3951	0.617284	1	1	15
2	15.3	3.29696	3.4449	379	0.14794		2	1	1.78	90	28.4055	1.72	103	34.8161	1	1										2	2	7
2	9.5	2.15559	2.07633	389	-0.0792626		5	1	1.62	77	29.34	1.54	80	33.7325	1	1										2	2	9
2	9.5	2.75792	2.46002	32	-0.297905	1	5	1	1.83	100	29.8606	1.59	99	39.1598	1	1	451	1.59	95	37.5776	-1.58222	1.83	95	28.3675	-1.49303	1	1	5
1	14.2	4.16666	4.30439	998	0.137731		4		1.82	97	29.2839	1.7	85	29.4118	1	1										2	2	14
1	3.4	9.71614	7.15561	981	-2.56053		5	1	1.82	108	32.6048	1.7	92	31.8339	1	1										2	2	8
1	16	2.506	2.55737	35	0.0513749		1	1	1.71	77	26.3329	1.742	146.2	48.1783	1	1										2	2	6
2	11.9	3.22807	3.2334	937	0.00533192	2	5	1	1.73	104	34.7489	1.52	52	22.5069	2	1	445	1.5	60	26.6667	4.15974	1.73	101	33.7465	-1.00237	1	1	21
1	12.6	2.15977	1.35694	368	-0.802828	1	2	1	1.83	72	21.4996	1.69	63	22.0581	2	2	441	1.69	64	22.4082	0.350128					1	2	8
1	12.2	3.53268	3.33182	101	-0.200869			2	1.82	110	33.2085	1.72	80	27.0416	1	1										2	2	4
2	11.3	2.04224	1.80049	456	-0.241753		2	2	1.72	60	20.2812	1.68	113	40.0368	1	2										2	2	7
1	17.9	3.07143	2.93985	238	-0.131582		2	2				1.63	70.5	26.5347	1											2	2	8
2	13	2.79107	1.2634	554	-1.52767		2	1	1.73	78	26.0617	1.68	65	23.03	2	1										2	2	9
2	12.9	1.69033	2.39714	377	0.706814	1	3	2	1.8	100	30.8642	1.64	84	31.2314	1	1	439	1.63	71	26.7229	-4.50854	1.82	90	27.1706	-3.69357	1	1	21
1	17.7	3.43776	3.78266	140	0.344906		2	1	1.84	85	25.1063	1.7	95	32.872	1	1										2	2	5
1	14.9	2.83904	3.31925	358	0.480209		3	1	1.76	94	30.3461	1.66	102	37.0155	1	1										2	2	9
2	10.9	2.93854	2.60588	364	-0.332661		3	1	1.8	90	27.7778	1.73	80	26.7299	1	1										2	2	9
2	11.3	2.78334	2.8944	550	0.111066		3	2	1.716	98.6	33.4844	1.692	68.3	23.8572	2	1										2	2	15
2	21.5	2.24393	2.19371	204	-0.0502141	1	5	4	1.82	85	25.6612	1.7	79	27.3356	1	1	427									2	2	7
2	16.1	3.53747	3.70242	678	0.164956	2	4		1.66	70	25.4028	1.64	96	35.693	1	1	425	1.68	99	35.0765	-0.616509					1	2	31
2	15.4	2.43882	2.30148	805	-0.137343		3	1	1.72	85	28.7317	1.65	70	25.7117	1	1										2	2	13
2	13.3	3.5224	3.17606	383	-0.346347		3	1	1.84	80	23.6295	1.69	160	56.0204	1	2										2	2	3
1	10.9	3.69484	2.48806	646	-1.20678		2	2	1.82	105	31.6991	1.6	58	22.6562	2	1										2	2	6
2	10.4	2.14627	2.26628	966	0.120015	2	2	1	1.83	97	28.9647	1.71	97	33.1726	1	1	455	1.7	87	30.1038	-3.06879	1.82	90	27.1706	-1.7941	1	1	19
1	8.7	3.20284	2.2784	176	-0.924445	1	4	1	1.7	64	22.1453	1.7	118	40.8304	1	2	425					1.71	64	21.8871	-0.258252	2	1	8
1	13.3	2.35016	0.794762	777	-1.5554	2		1	1.78	98	30.9304	1.58	52.2	20.9101	2	1	424	1.6	53	20.7031	-0.206986	1.79	93	29.0253	-1.90513	1	1	10
1	10.4	3.50085	3.64554	459	0.144686	2	2	1	1.81	115	35.1027	1.8	72	22.2222	2	1	424	1.8	78	24.0741	1.85185	1.81	113	34.4922	-0.610482	1	1	20
1	11.9	3.64627	3.35706	714	-0.289211	2	3	1	1.8	115	35.4938	1.69	115	40.2647	1	1	450	1.69								2	2	13
2	15.8	3.05958	3.6459	818	0.586326		3	1	1.92	115	31.1957	1.65	75.8	27.8421	1	1										2	2	31
2	11.6	1.5744	1.92371	450	0.349314		4	2	1.72	90	30.4218	1.62	60	22.8624	2	1										2	2	7
1	10.8	2.16254	2.77316	625	0.610615	2	5	2	1.8	80	24.6914	1.716	87.2	29.613	1	2	448	1.7	93	32.1799	2.56696	1.8	82	25.3086	0.617284	1	1	10
2	17	2.38264	2.53604	61	0.153396		4	2	1.75			1.72	100	33.8021	1											2	2	6
1	8.2	3.52784	3.32882	41	-0.199026		5	2	1.848	92.8	27.1734	1.698	83.4	28.9262	1	1										2	2	6
1	14.8	3.39002	2.4228	639	-0.967222			2	1.65			1.59	60	23.7332	2											2	2	11
2	17.4	3.15928	3.00571	363	-0.15357	1	2	1	1.89	86	24.0755	1.65	65	23.8751	2	2	404	1.65	63	23.1405	-0.734619	1.88	80	22.6347	-1.4408	1	1	12
2	15.2	2.05705	2.23859	15	0.181533			2	1.72	55	18.5911	1.62	80	30.4832	1	2										2	2	3
2	13.2	2.96888	2.91739	89	-0.0514882		4	1	1.67	64	22.9481	1.6	78	30.4688	1	2										2	2	5
1	13.9	2.74144	2.80317	224	0.0617302		3	2	1.65			1.76	78	25.1808	1											2	2	5
2	16.8	3.31678	2.12339	908	-1.19338		3	1	1.785	109.8	34.4608	1.704	99.3	34.1987	1	1										2	2	14
2	12.4	2.26898	2.43036	939	0.16138		2	1	1.9	100	27.7008	1.7	65	22.4913	2	1										2	2	16
1	13.2	2.52129	2.53997	907	0.0186784			2				1.6	85	33.2031	1											2	2	9
2	9.5	1.63827	0.890897	647	-0.74737	2	4	1	1.77	86	27.4506	1.67	75	26.8923	1	1	395	1.67	75	26.8923	0	1.77	85	27.1314	-0.319193	1	1	8
2	7.8	4.16206	3.72951	441	-0.432556	2	2	1	1.75	106	34.6122	1.6	83	32.4219	1	1	395	1.59	82	32.4354	0.0135508	1.78	85	26.8274	-7.78482	1	1	9
1	17.4	3.77532	3.60593	380	-0.169393		3	1	1.61	110	42.4366	1.59	85	33.6221	1	1										2	2	6
1	11.2	2.71955	2.33978	52	-0.379764	1	4	1	1.84	108	31.8998	1.69	85	29.7609	1	1	392	1.69	81	28.3604	-1.40051	1.87	105	30.0266	-1.87322	1	1	4
1	9.4	2.11034	2.04601	889	-0.0643267		1	1	1.8	110	33.9506	1.7	90	31.1419	1	1										2	2	11
1	17.1	3.22202	3.14754	111	-0.0744838			2	1.84			1.73	104	34.7489	1											2	2	5
2	16.5	3.15341	3.28994	175	0.136532		2	2	1.7	70	24.2215	1.69	74	25.9095	1	2										2	2	6
2	15.7	2.39849	2.14522	50	-0.253267	1	3	2	1.8			1.76	60	19.3698	2		451	1.75	60	19.5918	0.222002					1	2	5
1	14.7	3.5523	3.03181	482	-0.520493		3	2	1.88	105	29.708	1.58	52	20.83	2	1										2	2	8
1	11.9	3.24659	3.2319	49	-0.0146928		5	2	1.73	63	21.0498	1.53	55	23.4952	2	2										2	2	5
1	13	3.169	2.6423	354	-0.526691		3	1	1.76	76	24.5351	1.64	87.1	32.384	1	2										2	2	8
2	9.6	2.75905	2.67691	398	-0.0821447	2	4	1	1.86	123.5	35.6978	1.62	80	30.4832	1	1	389					1.85	116	33.8934	-1.80442	2	1	21
1	11.7	2.41164	2.24734	567	-0.164297	2		1	1.84	130	38.3979	1.75	76	24.8163	2	1	388	1.78	74	23.3556	-1.46069	1.83	128	38.2215	-0.176415	1	1	10
1	10.5	3.08851	2.42914	495	-0.659367		3		1.94	114	30.2901	1.67	120	43.0277	1	1										2	2	8
2	11.4	1.97364	2.18024	961	0.206602		5	2	1.78	110	34.7178	1.64	70.5	26.2121	1	1										2	2	21
1	3.3	5.33489	5.65682	401	0.321933	2		2	1.8	90	27.7778	1.68	70	24.8016	2	1	385	1.68	66	23.3844	-1.41723					1	2	10
1	7	2.57757	2.52302	770	-0.0545448		3	1	1.82	78	23.5479	1.65	64	23.5078	2	2										2	2	8
1	13.2	2.80407	2.67338	892	-0.130691		5	3	1.76	76	24.5351	1.76	72	23.2438	2	2										2	2	19
1	11.4	2.9752	3.09838	987	0.123179	2	3	1	1.96			1.65	116	42.6079	1		381	1.66	100	36.2897	-6.31816	1.96	140	36.4431		1	2	14
1	9.7	3.39968	3.33273	55	-0.0669513		5	2	1.9	80	22.1607	1.8	76	23.4568	2	2										2	2	4
1	6.9	3.07219	2.64938	588	-0.422818		2	2	1.85	100	29.2184	1.65	63	23.1405	2	1										2	2	9
2	8	2.4903	2.35279	917	-0.13751		1	1	1.71	78	26.6749	1.69	73	25.5593	1	1										2	2	18
2	7.8	2.14828	2.43897	912	0.290691		3	1	1.82	127	38.3408	1.57	79	32.05	1	1										2	2	18
2	3.9	2.67503	0.998223	890	-1.67681	2	2	1	1.73	92	30.7394	1.62	67	25.5296	1	1	400	1.61	66.5	25.6549	0.12523	1.73	90	30.0712	-0.668248	1	1	11
2	14.6	3.7101	3.86585	877	0.155751		2	2				1.68	119	42.1627	1											2	2	28
1	12.5	2.69554	2.29758	490	-0.397964	2	1	1	1.99	102	25.7569	1.69	78	27.31	1	1	350	1.67	64	22.9481	-4.36185	1.99	101	25.5044	-0.252519	1	1	8
2	8.5	2.19649	2.2108	812	0.0143078		4	2				1.73	97.6	32.6105	1											2	2	22
2	15.6	4.01249	3.98922	794	-0.0232694	2			1.74	98	32.3689	1.6	80	31.25	1	1	346	1.65	83	30.4867	-0.763315	1.72	100	33.8021	1.43318	1	1	30
1	11.8	3.14706	1.93271	895	-1.21436	2	1	1	1.74	85	28.075	1.62	69.1	26.3298	1	1	346	1.62	69	26.2917	-0.0381039	1.79	81.8	25.5298	-2.54525	1	1	26
2	11.4	2.1417	2.16738	788	0.0256782			1	1.75	74	24.1633	1.67	72.5	25.9959	1	2										2	2	18
1	9.8	3.01749	3.14617	275	0.128684		3	1	1.85	95	27.7575	1.82	75	22.6422	2	1										2	2	7
2	4.7	2.73825	0.413469	401	-2.32478	2	2	1	1.78	104	32.8241	1.69	108	37.8138	1	1	343	1.7	84	29.0657	-8.74806	1.78	98	30.9304	-1.8937	1	1	5
1	9.3	3.09697	2.66227	847	-0.434704	2	2	1	1.78	106	33.4554	1.66	62	22.4996	2	1	371	1.68	67	23.7387	1.23903	1.77	104	33.1961	-0.259291	1	1	9
1	13	2.43521	0.61036	762	-1.82485	2	2	1	1.97	115	29.6323	1.8	86	26.5432	1	1	370									2	2	10
1	10.1	3.2654	3.21724	572	-0.0481617		4	1	1.73	70	23.3887	1.69	100	35.0128	1	2										2	2	7
2	15.2	3.29345	3.05146	700	-0.241988	2	5	2	1.86	85	24.5693	1.68	83	29.4076	1	2	366	1.7	80	27.6817	-1.72594	1.85	85	24.8356	0.266332	1	1	12
2	13.4	3.68705	3.73035	430	0.0433029		3	2	1.78	97	30.6148	1.64	57	21.1927	2	1										2	2	17
1	14.3	3.05931	2.89467	147	-0.16463		5	2	1.73	115	38.4243	1.62	74	28.1969	1	1										2	2	7
2	14.9	2.82439	2.88177	183	0.0573769		3	1	1.81	130	39.6813	1.65	89	32.6905	1	1										2	2	6
2	12.9	3.30634	2.73954	551	-0.566799	2	4	1	1.7	76	26.2976	1.65				1	334					1.72	77	26.0276	-0.269995	2	1	3
1	5	5.58758	4.35126	777	-1.23632	2	1	1	1.73	94	31.4077	1.64	78	29.0006	1	1	364					1.73	90	30.0712	-1.3365	2	1	15
1	12.1	2.60146	2.25353	840	-0.347935	2	1	2	1.85			1.58	60	24.0346	2		359	1.61	62	23.9188	-0.11578					1	2	6
1	10	2.26328	2.00068	666	-0.262605			1	1.94	106	28.1645	1.65	60	22.0386	2	1										2	2	15
2	9.8	3.56331	3.3357	760	-0.2276		4	2				1.69	116	40.6148	1											2	2	16
1	15.6	4.03148	3.61879	295	-0.412688		4	3	1.89	79	22.1158	1.64	62	23.0518	2	2										2	2	9
1	11.1	2.24199	1.99563	885	-0.24636	2	1	1	1.72	92	31.0979	1.68	70	24.8016	2	1	358	1.67	72	25.8166	1.01504	1.76	80	25.8264	-5.27144	1	1	11
1	6	3.59043	3.58738	680	-0.00304999	2	5	2	1.72			1.69	81.8	28.6405	1		358	1.69	87	30.4611	1.82066	1.74	80	26.4236		1	2	15
1	12.9	2.81264	2.12094	490	-0.6917	2	1	3	1.91	100	27.4115					1	345					1.91	100	27.4115	0	2	1	8
2	12.7	1.62013	1.76961	723	0.149482		3	1	1.83	79	23.5898	1.69	80	28.0102	1	2										2	2	14
2	12.5	1.78255	1.50682	490	-0.275723		3	2	1.85	90	26.2966	1.66	62	22.4996	2	1										2	2	8
2	9.2	2.58414	1.89366	897	-0.690484	2	2	1	1.8	97	29.9383	1.64	70	26.0262	1	1	345	1.62				1.8	93	28.7037	-1.23457	2	1	20
2	13.9	2.70479	2.3149	871	-0.389885	2	5	2	1.78	110	34.7178	1.75	107	34.9388	1	1	341	1.75	110	35.9184	0.979592					1	2	12
1	13.3	3.67088	4.17573	458	0.504856		5	4	1.76	108	34.8657	1.8	118	36.4198	1	1										2	2	6
2	12.5	2.99852	2.87676	88	-0.121758	1	5	2	1.85	80	23.3747	1.67	86	30.8365	1	2	341									2	2	7
1	12	3.1386	2.68883	689	-0.449764	2	4	1	1.81	84	25.6402	1.72	73	24.6755	2	1	311	1.72	73	24.6755	0	1.81	78	23.8088	-1.83145	1	1	11
2	13.8	3.6797	3.37408	705	-0.305625		5	2	1.6	95	37.1094	1.67	130	46.6134	1	1										2	2	12
2	15.7	3.59121	3.68035	414	0.0891427	2	2	2	1.78	119	37.5584	1.66	70	25.4028	1	1	331									2	2	8
2	11.6	2.50411	1.77795	745	-0.726164	2	3	1	1.83	89	26.5759	1.68	100	35.4308	1	1	300	1.69	108	37.8138	2.38296	1.83	87	25.9787	-0.597211	1	1	9
1	11.3	3.60535	3.19848	231	-0.406868	1	5	2				1.7	90	31.1419	1		329	1.71	102	34.8825	3.74066					1	2	9
2	5.7	2.80255	2.63904	651	-0.163509	2	3	1	1.84	110.8	32.7268	1.6	71.5	27.9297	1	1	329	1.61	70	27.0051	-0.924557	1.82	100	30.1896	-2.53725	1	1	11
2	13.8	2.41455	1.77477	700	-0.639787	2	4	1	1.8	120	37.037	1.75	100	32.6531	1	1	292	1.75	98	32	-0.653061	1.81	100	30.5241	-6.51294	1	1	19
2	6.9	4.40191	3.99641	525	-0.405496	2	4		1.83	97	28.9647	1.58	87	34.8502	1	1	317	1.57	80	32.4557	-2.39451	1.83	100	29.8606	0.895817	1	1	12
2	11.1	2.71953	2.50182	642	-0.217709	2		1	1.83	100	29.8606	1.73	74	24.7252	2	1	315	1.73	70	23.3887	-1.3365	1.83	96	28.6661	-1.19442	1	1	19
1	12.6	4.21646	4.21032	470	-0.00614375	2	2	2				1.64	72	26.7698	1		309	1.64	70	26.0262	-0.743605					1	2	8
1	16.4	3.35629	3.32736	386	-0.0289319	2	3	1	1.75	75	24.4898	1.67	72	25.8166	1	2	293	1.67	68	24.3824	-1.43426	1.74	72	23.7812	-0.708583	1	1	7
