# Supplementary material for: Effects of a Family-Based Childhood Obesity Treatment Program on Parental Weight Status
Source: PLoS One. 2016 Aug 25;11(8):e0161921. doi: 10.1371/journal.pone.0161921 (PMC4999172; doi:10.1371/journal.pone.0161921)
Supplement: S3 File — (XLSX) [file pone.0161921.s005.xlsx]

## Sheet: Ark1
m_height_sr	m_height_meas	m_weight_sr	m_weight_meas	m_bmi_sr	m_bmi_meas	d_height_sr	d_height_meas	d_weight_sr	d_weight_meas	d_bmi_sr	d_bmi_meas
170	169.5	100	110.5	34.6021	38.4612	185	181.7	160	169	46.7495	51.189
160	159.4	72	74	28.125	29.1243	205	202.7	149	159.7	35.4551	38.8685
						191	187.6	128	131.3	35.0868	37.3078
						182	183.5	123	125.6	37.1332	37.3007
170	170.5	129	130.2	44.6367	44.7881	183	182.5	122	127.9	36.4299	38.4012
						178	178.5	120	119.4	37.874	37.4738
169	168	66	67.1	23.1084	23.7741	189	189.9	118	119.8	33.0338	33.2206
171	167.4	121	131	41.3803	46.7477	180	181.2	115	107.6	35.4938	32.7715
172	172.5	90	99	30.4218	33.2703	180	180	115	115	35.4938	35.4938
163	163.4	60	61	22.5827	22.8468	180	179.8	110	114.6	33.9506	35.4491
168	163	87	89.1	30.8248	33.5353	177	178	110	109.6	35.1112	34.5916
167	165.3	102	102.3	36.5736	37.4395	170	168.9	108	112	37.3702	39.2608
171	169.5	64	64.6	21.8871	22.485	176	175.2	107	105	34.5429	34.2075
						179	177.4	105	111.2	32.7705	35.3344
						189	184.2	104	103	29.1145	30.3569
163	161.9	87	90.9	32.7449	34.6793	185	185.1	101	109	29.5106	31.8137
164	163.5	100	97.2	37.1802	36.3606	181	179.8	100	98.6	30.5241	30.4998
164	160.1	58	57.1	21.5645	22.2768	178	173.3	100	99.7	31.5617	33.1969
165	166.4	83	85.1	30.4867	30.7343	187	185	100	104	28.5968	30.3871
158	157	60	64.9	24.0346	26.3297	178	177.8	99.9	100.9	31.5301	31.9174
174	171.7	68	77	22.46	26.1186	180	178.4	99	98.1	30.5556	30.8233
160	160	85	88.3	33.2031	34.4922	185	180.9	98	104	28.634	31.7802
160	162.2	75	97.8	29.2969	37.1738	180	179.2	98	104.2	30.2469	32.4483
165	161	73	74.4	26.8136	28.7026	187	180.5	98	97.4	28.0248	29.8954
						185	182.9	98	100	28.634	29.8932
						185	181.9	98	99.1	28.634	29.9508
						178	173.5	96	101.8	30.2992	33.8181
158	156.7	62	60.3	24.8358	24.5572	190	189.6	95	94.3	26.3158	26.2322
165	165.1	66	65.7	24.2424	24.103	187	183.7	95	99.4	27.1669	29.4556
168	167	73	73	25.8645	26.1752	180	179	95	96.2	29.321	30.024
174	174.4	84	83.9	27.7447	27.5847	183	182.8	95	95.7	28.3675	28.6391
160	158.4	75	76.1	29.2969	30.3301	175	174.6	92	92.1	30.0408	30.2114
170	168.7	63	64	21.7993	22.4879	188	183.6	92	94.7	26.0299	28.0934
176	174	90	91.7	29.0548	30.288	189	184.6	92	99.8	25.7552	29.2865
177	175.3	76	78.9	24.2587	25.6752	180	179.3	91	91.9	28.0864	28.5861
160	159.5	48.8	49.6	19.0625	19.4967	173.5	171.3	90	89.6	29.8981	30.5347
160	157.4	95	99.5	37.1094	40.1618	180	178.1	90	90.8	27.7778	28.6258
162	164.3	86	86	32.7694	31.8584	178	175.6	90	94.8	28.4055	30.7439
162	161.4	65	65	24.7676	24.9521	185	185	89	89.5	26.0044	26.1505
164	161.9	84.5	84.4	31.4173	32.1995	178	176.9	88	89.4	27.7743	28.5681
175	173.8	88	93.1	28.7347	30.8212	177	176.9	87	89.3	27.7698	28.5362
174	172	63	64	20.8086	21.6333	180	177	86	86	26.5432	27.4506
178	179.4	68	70.4	21.4619	21.874	184	183.6	82	83.2	24.2202	24.6819
160	157.6	77	79.3	30.0781	31.9272	178	176.6	78	82	24.6181	26.2925
165	161.6	70	75	25.7117	28.7196	179	176	78	77.8	24.3438	25.1162
158	158.2	48	47.4	19.2277	18.9394	179	177.5	77	79.6	24.0317	25.2648
170	169.2	82	88.1	28.3737	30.7734	187	184.7	75	70.6	21.4476	20.6953
175	173.7	80	80.5	26.1224	26.6806	172	169.6	74	76.1	25.0135	26.4565
165	163.7	94.5	96.4	34.7107	35.9732	178	178.1	73	69.1	23.04	21.7846
163	164	73	74.2	27.4756	27.5877	174	170.5	71	69.5	23.4509	23.9076
172	172.1	55	56.5	18.5911	19.076	183	180.5	70	74.7	20.9024	22.928
182	179.6	100	101.9	30.1896	31.5909	174	171.3	54	57	17.8359	19.425
155	156.2	62	65.9	25.8065	27.0099
156	155.2	64	64.7	26.2985	26.8609
157	156.9	59	61.9	23.9361	25.1446
158	156.8	70	69.3	28.0404	28.1865
158	155.8	76	76.8	30.4438	31.6393
160	158.5	60	60.7	23.4375	24.1618
160	158.4	83	83.3	32.4219	33.1997
160	158.6	86.1	84.5	33.6328	33.5931
162	162.3	74	74.9	28.1969	28.4344
162	162	72	72.9	27.4348	27.7778
163	163.6	70	68.4	26.3465	25.5558
163	163.6	100	106.3	37.6378	39.7161
163	163.6	100	106.3	37.6378	39.7161
163	163.6	84	84.9	31.6158	31.7206
163	165.2	116	114.3	43.6599	41.8819
163	159.8	45	44.6	16.937	17.4655
163.5	162.5	90	91.6	33.6672	34.6888
164	163.4	89	90.7	33.0904	33.9706
165	164.9	114	115.3	41.8733	42.4022
165	161.9	69	71.5	25.3444	27.278
165	165.6	61	62.2	22.4059	22.6814
165	159.2	49	57.5	17.9982	22.6872
166	164.8	63.5	64.8	23.044	23.8595
166	163.5	90	104.1	32.6608	38.9417
166	167.7	75	75.6	27.2173	26.8816
167	166	64	64.9	22.9481	23.552
167	162.5	100	102	35.8564	38.6272
167	165.7	60	61	21.5139	22.217
167	164.4	70	71.4	25.0995	26.4177
167	165.1	64	63.4	22.9481	23.2592
167	169.2	105	100.9	37.6493	35.2444
168	167.3	97	98.1	34.3679	35.0491
169	166.2	85	86.8	29.7609	31.4237
169	165.9	90	96.9	31.5115	35.2072
169.5	168.6	76	78.1	26.453	27.4749
170	170	62	64.5	21.4533	22.3183
170	170.5	71	73.8	24.5675	25.3868
170	171.4	73.5	72.5	25.4325	24.6784
170	169.3	75	79.1	25.9516	27.597
170	170.1	109	111.7	37.7163	38.6051
170	167.2	93	94.8	32.1799	33.9106
171	171.9	95	96.7	32.4886	32.7246
171	170.7	110	113.2	37.6184	38.849
172	169.4	66.9	65.4	22.6136	22.7903
172	171	124	126	41.9145	43.0902
172	168.8	77	84.3	26.0276	29.5858
173	173.8	69	70.7	23.0546	23.4056
173	170.4	92	90.2	30.7394	31.0647
173	170.8	120	120.5	40.0949	41.3058
174	176	145	148.8	47.8927	48.0372
174	170.7	82	93.7	27.0842	32.1568
174	168	110	103.1	36.3324	36.5292
175	174.4	77	78.3	25.1429	25.7436
176	176.9	104	114.2	33.5744	36.4931
176	175.9	80	88.5	25.8264	28.603
176	172.5	125	124.5	40.3538	41.8399
176	173.5	82	85	26.4721	28.2371
176	174.4	88	89.2	28.4091	29.3273
178	177.7	65	66.3	20.5151	20.9961
